# Supplementary material for: Differential Co-Expression between α-Synuclein and IFN-γ Signaling Genes across Development and in Parkinson’s Disease
Source: PLoS One. 2014 Dec 10;9(12):e115029. doi: 10.1371/journal.pone.0115029 (PMC4262449; doi:10.1371/journal.pone.0115029)
Supplement: S1 Table — Regional expression of SNCA in the Human Brain Atlas. (XLS) [file pone.0115029.s002.xls]

## Sheet: Sheet1
Region	Brains used	Mean SNCA Expression	Median SNCA Expression	Values
superior rostral gyrus, Left	4	28952	28958.5	[28922.0, 28959.0, 28958.0, 28969.0]
fusiform gyrus, Left, lateral bank of gyrus	5	28940	28956	[28988.0, 28917.0, 28968.0, 28871.0, 28956.0]
frontal pole, Right, inferior aspect	1	28955	28955	[28955.0]
Lateral Mammillary Nucleus, Left	4	28951	28952	[28924.0, 29016.0, 28884.0, 28980.0]
frontal pole, Left, medial aspect	1	28952	28952	[28952.0]
parolfactory gyri, Left	5	28927.4	28949	[28871.0, 28949.0, 29009.0, 28814.0, 28994.0]
Short Insular Gyri, Left	6	28921.8	28942.5	[28941.0, 28945.0, 28960.0, 28801.0, 28944.0, 28940.0]
Substantia Nigra, pars compacta, Left	6	28888.3	28940	[28941.0, 28939.0, 28970.0, 28662.0, 29035.0, 28783.0]
subcallosal gyrus, Left	4	28893.2	28939.5	[28959.0, 28928.0, 28951.0, 28735.0]
temporal pole, Right, superior aspect	2	28939	28939	[28925.0, 28953.0]
CA2 field, Left	6	28925.2	28933.5	[28954.0, 28913.0, 28956.0, 28864.0, 28996.0, 28868.0]
parahippocampal gyrus, Left, bank of the cos	6	28902.8	28928	[28951.0, 28865.0, 28997.0, 28748.0, 28913.0, 28943.0]
medial orbital gyrus, Left	6	28908	28927	[28885.0, 28951.0, 28968.0, 28790.0, 28945.0, 28909.0]
inferior rostral gyrus, Left	5	28924.4	28926	[28926.0, 28949.0, 29002.0, 28876.0, 28869.0]
anterior orbital gyrus, Left	3	28931	28925	[28887.0, 28981.0, 28925.0]
temporal pole, Right, inferior aspect	2	28925	28925	[28916.0, 28934.0]
fusiform gyrus, Left, bank of cos	6	28911.7	28924.5	[28943.0, 28868.0, 28954.0, 28847.0, 28952.0, 28906.0]
CA3 field, Left	6	28793.7	28923	[28929.0, 28921.0, 28925.0, 28170.0, 28997.0, 28820.0]
posterior orbital gyrus, Left	3	28927.3	28923	[28914.0, 28923.0, 28945.0]
superior temporal gyrus, Left, lateral bank of gyrus	6	28891.5	28921	[28841.0, 28943.0, 28955.0, 28765.0, 28946.0, 28899.0]
Cingulate gyrus, frontal part, Left, superior bank of gyrus	6	28910	28919.5	[28974.0, 28913.0, 28972.0, 28762.0, 28925.0, 28914.0]
Claustrum, Left	6	28910.8	28919.5	[28927.0, 28915.0, 28919.0, 28810.0, 28974.0, 28920.0]
Medial Habenular Nucleus, Left	1	28919	28919	[28919.0]
planum polare, Left	6	28887.8	28918.5	[28833.0, 28937.0, 28979.0, 28731.0, 28947.0, 28900.0]
Long Insular Gyri, Left	6	28900.7	28917	[28923.0, 28929.0, 28894.0, 28821.0, 28926.0, 28911.0]
Short Insular Gyri, Right	2	28915.5	28915.5	[28929.0, 28902.0]
temporal pole, Left, superior aspect	5	28914.4	28913	[28958.0, 28913.0, 28909.0, 28917.0, 28875.0]
frontal pole, Right, medial aspect	1	28913	28913	[28913.0]
superior rostral gyrus, Right	2	28912.5	28912.5	[28954.0, 28871.0]
gyrus rectus, Left	6	28914.5	28912	[28906.0, 28922.0, 28944.0, 28893.0, 28904.0, 28918.0]
inferior temporal gyrus, Left, bank of the its	6	28891.7	28911.5	[28945.0, 28896.0, 28957.0, 28804.0, 28927.0, 28821.0]
temporal pole, Right, medial aspect	2	28908.5	28908.5	[28944.0, 28873.0]
fusiform gyrus, Right, bank of cos	2	28908.5	28908.5	[28942.0, 28875.0]
superior temporal gyrus, Left, inferior bank of gyrus	6	28880.3	28906.5	[28908.0, 28905.0, 28887.0, 28756.0, 28917.0, 28909.0]
fusiform gyrus, Right, lateral bank of gyrus	2	28906.5	28906.5	[28959.0, 28854.0]
fusiform gyrus, Right, bank of the its	2	28903.5	28903.5	[28937.0, 28870.0]
fusiform gyrus, Left, bank of the its	6	28918.2	28903	[28977.0, 28896.0, 28963.0, 28894.0, 28910.0, 28869.0]
Cingulate gyrus, frontal part, Left, inferior bank of gyrus	6	28874.2	28903	[28954.0, 28857.0, 28933.0, 28873.0, 28946.0, 28682.0]
inferior frontal gyrus, opercular part, Right	2	28903	28903	[28962.0, 28844.0]
frontal pole, Right, superior aspect	1	28903	28903	[28903.0]
inferior rostral gyrus, Right	2	28900.5	28900.5	[28946.0, 28855.0]
lateral orbital gyrus, Left	6	28879.2	28899.5	[28912.0, 28861.0, 28902.0, 28786.0, 28897.0, 28917.0]
Cingulate gyrus, frontal part, Right, superior bank of gyrus	2	28899.5	28899.5	[28957.0, 28842.0]
Claustrum, Right	2	28898	28898	[28956.0, 28840.0]
inferior frontal gyrus, orbital part, Left	6	28881.3	28894	[28903.0, 28899.0, 28942.0, 28853.0, 28889.0, 28802.0]
inferior temporal gyrus, Right, bank of the its	2	28893.5	28893.5	[28934.0, 28853.0]
middle temporal gyrus, Left, inferior bank of gyrus	6	28872.3	28892.5	[28894.0, 28891.0, 28933.0, 28813.0, 28901.0, 28802.0]
CA2 field, Right	2	28892	28892	[28957.0, 28827.0]
piriform cortex, left	3	28872.7	28889	[28917.0, 28812.0, 28889.0]
inferior temporal gyrus, Right, lateral bank of gyrus	2	28889	28889	[28914.0, 28864.0]
inferior temporal gyrus, Left, bank of mts	6	28880.7	28887.5	[28880.0, 28895.0, 28897.0, 28827.0, 28940.0, 28845.0]
Cingulate gyrus, parietal part, Left, superior bank of gyrus	6	28866.7	28887	[28892.0, 28882.0, 28874.0, 28922.0, 28950.0, 28680.0]
medial orbital gyrus, Right	2	28887	28887	[28926.0, 28848.0]
inferior temporal gyrus, Left, lateral bank of gyrus	6	28883.3	28886	[28860.0, 28912.0, 28975.0, 28828.0, 28938.0, 28787.0]
Long Insular Gyri, Right	2	28885.5	28885.5	[28979.0, 28792.0]
middle temporal gyrus, Left, superior bank of gyrus	6	28874.8	28885	[28894.0, 28876.0, 28924.0, 28822.0, 28929.0, 28804.0]
frontal operculum, Left	6	28882.8	28884	[28846.0, 28928.0, 28985.0, 28807.0, 28922.0, 28809.0]
planum polare, Right	2	28884	28884	[28932.0, 28836.0]
Mammillary Body, Left	1	28908.6	28884	[28880.0, 28924.0, 28874.0, 29016.0, 28881.0, 28884.0, 28938.0, 28980.0, 28800.0]
superior frontal gyrus, Left, lateral bank of gyrus	6	28867.8	28883.5	[28893.0, 28874.0, 28906.0, 28792.0, 28934.0, 28808.0]
Tuberomammillary Nucleus, Left	4	28842.5	28882.5	[28886.0, 28912.0, 28879.0, 28693.0]
temporal pole, Left, inferior aspect	4	28866.2	28882	[28934.0, 28880.0, 28884.0, 28767.0]
posterior orbital gyrus, Right	2	28881.5	28881.5	[28903.0, 28860.0]
middle frontal gyrus, Left, superior bank of gyrus	6	28858.8	28880.5	[28876.0, 28885.0, 28934.0, 28798.0, 28925.0, 28735.0]
superior frontal gyrus, Right, medial bank of gyrus	2	28879.5	28879.5	[28943.0, 28816.0]
superior frontal gyrus, Left	1	28872.3	28879	too many to display
Medial mammillary Nucleus, Left	4	28873.2	28877.5	[28874.0, 28881.0, 28938.0, 28800.0]
parolfactory gyri, Right	1	28875	28875	[28875.0]
angular gyrus, Left, inferior bank of gyrus	6	28842.2	28874.5	[28921.0, 28856.0, 28917.0, 28690.0, 28893.0, 28776.0]
Cingulate gyrus, retrosplenial part, Left, inferior bank of gyrus	3	28905.3	28874	[28874.0, 28844.0, 28998.0]
paracentral lobule, anterior part, Left, inferior bank of gyrus	6	28849.2	28872.5	[28870.0, 28875.0, 28808.0, 28774.0, 28890.0, 28878.0]
supramarginal gyrus, Left, inferior bank of gyrus	6	28859.3	28871.5	[28871.0, 28764.0, 28920.0, 28843.0, 28886.0, 28872.0]
gyrus rectus, Right	2	28870	28870	[28895.0, 28845.0]
inferior frontal gyrus, opercular part, Left	4	28841.2	28868.5	[28923.0, 28859.0, 28878.0, 28705.0]
Cingulate gyrus, frontal part, Right, inferior bank of gyrus	2	28868.5	28868.5	[28897.0, 28840.0]
superior frontal gyrus, Left, medial bank of gyrus	6	28871.3	28867.5	[28928.0, 28824.0, 28879.0, 28856.0, 28931.0, 28810.0]
Basal nucleus, Left	4	28804.8	28864.5	[28875.0, 28854.0, 28884.0, 28606.0]
Inferior frontal gyrus, triangular part, Left	6	28850.7	28864	[28729.0, 28911.0, 28941.0, 28869.0, 28859.0, 28795.0]
postcentral gyrus, Left, bank of the posterior central sulcus	5	28825.6	28864	[28865.0, 28950.0, 28707.0, 28864.0, 28742.0]
Mammillary Body, Right	1	28864	28864	[28864.0]
transverse gyri, Left	5	28757.6	28862	[28877.0, 28872.0, 28430.0, 28862.0, 28747.0]
Posterior Group of Nuclei, Left	5	27757	28862	[28897.0, 28862.0, 23870.0, 28904.0, 28252.0]
supramarginal gyrus, Left, superior bank of gyrus	6	28831.3	28861.5	[28939.0, 28811.0, 28913.0, 28762.0, 28912.0, 28651.0]
temporal pole, Left, medial aspect	4	28808.2	28861.5	[28859.0, 28972.0, 28864.0, 28538.0]
middle frontal gyrus, Left, inferior bank of gyrus	6	28851	28858	[28857.0, 28859.0, 28933.0, 28774.0, 28899.0, 28784.0]
paracentral lobule, posterior part, Right, lateral bank of gyrus	1	28855	28855	[28855.0]
subcollosal gyrus, Right	2	28852.5	28852.5	[28955.0, 28750.0]
inferior frontal gyrus, orbital part, Right	2	28852	28852	[28893.0, 28811.0]
inferior temporal gyrus, Right, bank of mts	2	28849.5	28849.5	[28917.0, 28782.0]
occipito-temporal gyrus, Right, inferior bank of gyrus	2	28849	28849	[28889.0, 28809.0]
precentral gyrus, Left, superior lateral aspect of gyrus	6	28829	28848	[28905.0, 28840.0, 28856.0, 28767.0, 28901.0, 28705.0]
frontal operculum, Right	2	28848	28848	[28872.0, 28824.0]
paracentral lobule, posterior part, Left, bank of cingulate sulcus	1	28848	28848	[28848.0]
inferior occipital gyrus, Left, superior bank of gyrus	5	28851	28847	[28923.0, 28847.0, 28800.0, 28873.0, 28812.0]
paracentral lobule, posterior part, Left, lateral bank of gyrus	1	28847	28847	[28847.0]
Heschl's gyrus, Right	2	28845.5	28845.5	[28949.0, 28742.0]
middle temporal gyrus, Right, superior bank of gyrus	2	28844	28844	[28890.0, 28798.0]
lateral orbital gyrus, Right	2	28844	28844	[28891.0, 28797.0]
middle temporal gyrus, Right, inferior bank of gyrus	2	28844	28844	[28864.0, 28824.0]
Lateral Nucleus, Right	1	28843	28843	[28843.0]
precuneus, Left, superior lateral bank of gyrus	6	28834.8	28842.5	[28953.0, 28877.0, 28712.0, 28808.0, 28889.0, 28770.0]
Inferior frontal gyrus, triangular part, Right	2	28842.5	28842.5	[28853.0, 28832.0]
postcentral gyrus, Left, inferior lateral aspect of gyrus	5	28793.6	28842	[28873.0, 28842.0, 28889.0, 28654.0, 28710.0]
transverse gyri, Right	2	28842	28842	[28882.0, 28802.0]
occipito-temporal gyrus, Left, superior bank of gyrus	6	28840.3	28840.5	[28833.0, 28927.0, 28848.0, 28785.0, 28859.0, 28790.0]
supraparietal lobule, Right, superior bank of gyrus	2	28839	28839	[28876.0, 28802.0]
paracentral lobule, anterior part, Left	2	28835.4	28838	too many to display
paracentral lobule, anterior part, Left, superior bank of gyrus	5	28818.4	28837	[28787.0, 28837.0, 28838.0, 28750.0, 28880.0]
Cingulate gyrus, retrosplenial part, Right, superior bank of gyrus	1	28837	28837	[28837.0]
superior temporal gyrus, Right, inferior bank of gyrus	2	28836.5	28836.5	[28865.0, 28808.0]
planum temporale, Right	2	28835.5	28835.5	[28911.0, 28760.0]
precentral gyrus, Left, inferior lateral aspect of gyrus	6	28836.3	28834.5	[28858.0, 28811.0, 28906.0, 28766.0, 28908.0, 28769.0]
middle frontal gyrus, Right, superior bank of gyrus	2	28833.5	28833.5	[28870.0, 28797.0]
superior frontal gyrus, Right, lateral bank of gyrus	2	28833	28833	[28855.0, 28811.0]
Cingulate gyrus, retrosplenial part, Right, inferior bank of gyrus	1	28833	28833	[28833.0]
Amygdaloid Transition zone, Right	1	28831	28831	[28831.0]
paracentral lobule, anterior part, Right, inferior bank of gyrus	2	28830	28830	[28925.0, 28735.0]
parahippocampal gyrus, Right, bank of the cos	2	28829	28829	[28866.0, 28792.0]
Cingulate gyrus, retrosplenial part, Left, superior bank of gyrus	3	28737.7	28828	[28481.0, 28828.0, 28904.0]
precuneus, Left, inferior lateral bank of gyrus	6	28814.2	28827	[28882.0, 28874.0, 28780.0, 28711.0, 28922.0, 28716.0]
angular gyrus, Right, inferior bank of gyrus	2	28826	28826	[28867.0, 28785.0]
Heschl's gyrus, Left	6	28815.2	28820	[28820.0, 28818.0, 28968.0, 28627.0, 28820.0, 28838.0]
angular gyrus, Right, superior bank of gyrus	2	28820	28820	[28846.0, 28794.0]
supraparietal lobule, Left, superior bank of gyrus	6	28806.8	28819.5	[28883.0, 28854.0, 28818.0, 28701.0, 28821.0, 28764.0]
planum temporale, Left	4	28799.5	28818.5	[28806.0, 28831.0, 28900.0, 28661.0]
frontal pole, Left, superior aspect	2	28818.5	28818.5	[28831.0, 28806.0]
precuneus, Right, inferior lateral bank of gyrus	2	28817.5	28817.5	[28864.0, 28771.0]
Cingulate gyrus, parietal part, Left, inferior bank of gyrus	5	28826.4	28816	[28840.0, 28816.0, 28793.0, 28910.0, 28773.0]
Substantia Nigra, pars compacta, Right	2	28816	28816	[28937.0, 28695.0]
supramarginal gyrus, Right, inferior bank of gyrus	2	28814	28814	[28863.0, 28765.0]
inferior occipital gyrus, Right, inferior bank of gyrus	1	28814	28814	[28814.0]
parahippocampal gyrus, Right, lateral bank of gyrus	2	28813	28813	[28868.0, 28758.0]
frontal pole, Left, inferior aspect	1	28813	28813	[28813.0]
superior occipital gyrus, Right, inferior bank of gyrus	1	28810	28810	[28810.0]
superior temporal gyrus, Right, lateral bank of gyrus	1	28809	28809	[28809.0]
occipital pole, Left, inferior aspect	1	28806	28806	[28806.0]
Cingulate gyrus, parietal part, Right, superior bank of gyrus	2	28804.5	28804.5	[28727.0, 28882.0]
anterior orbital gyrus, Right	1	28804	28804	[28804.0]
pontine nuclei, Left	6	28773.8	28803	[28736.0, 28904.0, 28817.0, 28789.0, 28930.0, 28467.0]
precentral gyrus, Right, bank of the precentral sulcus	2	28803	28803	[28788.0, 28818.0]
supramarginal gyrus, Right, superior bank of gyrus	2	28803	28803	[28886.0, 28720.0]
angular gyrus, Left, superior bank of gyrus	6	28781.2	28802.5	[28832.0, 28800.0, 28805.0, 28775.0, 28864.0, 28611.0]
middle frontal gyrus, Right, inferior bank of gyrus	2	28802	28802	[28835.0, 28769.0]
arcuate nucleus of medulla, Left	6	28793.5	28800	[28721.0, 28850.0, 28783.0, 28817.0, 28953.0, 28637.0]
occipito-temporal gyrus, Left, inferior bank of gyrus	6	28814	28792	[28736.0, 28866.0, 28929.0, 28769.0, 28807.0, 28777.0]
paracentral lobule, posterior part, Right, bank of cingulate sulcus	1	28792	28792	[28792.0]
precentral gyrus, Left, bank of the precentral sulcus	6	28807	28791.5	[28796.0, 28876.0, 28876.0, 28758.0, 28787.0, 28749.0]
superior occipital gyrus, Left, inferior bank of gyrus	5	28786.4	28791	[28861.0, 28677.0, 28762.0, 28841.0, 28791.0]
precuneus, Right, superior lateral bank of gyrus	2	28786	28786	[28874.0, 28698.0]
occipital pole, Left, superior aspect	1	28786	28786	[28786.0]
parahippocampal gyrus, Left, lateral bank of gyrus	6	28785.2	28784.5	[28860.0, 28797.0, 28863.0, 28659.0, 28760.0, 28772.0]
supraparietal lobule, Left, inferior bank of gyrus	6	28782.7	28784	[28892.0, 28844.0, 28724.0, 28689.0, 28889.0, 28658.0]
precentral gyrus, Right, inferior lateral aspect of gyrus	2	28784	28784	[28852.0, 28716.0]
occipito-temporal gyrus, Right, superior bank of gyrus	2	28781.5	28781.5	[28868.0, 28695.0]
postcentral gyrus, Right, inferior lateral aspect of gyrus	2	28779	28779	[28814.0, 28744.0]
postcentral gyrus, Left, superior lateral aspect of gyrus	6	28776	28778.5	[28759.0, 28798.0, 28861.0, 28643.0, 28857.0, 28738.0]
postcentral gyrus, Right, bank of the posterior central sulcus	2	28777.5	28777.5	[28824.0, 28731.0]
superior occipital gyrus, Left, superior bank of gyrus	6	28790.5	28771.5	[28932.0, 28744.0, 28799.0, 28694.0, 28921.0, 28653.0]
paracentral lobule, anterior part, Right, superior bank of gyrus	2	28769	28769	[28876.0, 28662.0]
Lateral Nucleus, Left	6	28718.5	28768.5	[28775.0, 28825.0, 28747.0, 28403.0, 28762.0, 28799.0]
arcuate nucleus of medulla, Right	2	28768.5	28768.5	[28625.0, 28912.0]
precentral gyrus, Right, superior lateral aspect of gyrus	2	28762.5	28762.5	[28802.0, 28723.0]
superior occipital gyrus, Right, superior bank of gyrus	2	28762	28762	[28841.0, 28683.0]
inferior occipital gyrus, Left, inferior bank of gyrus	5	28771.8	28761	[28754.0, 28764.0, 28761.0, 28831.0, 28749.0]
inferior occipital gyrus, Right, superior bank of gyrus	1	28761	28761	[28761.0]
lingual gyrus, Left, peristriate	6	28714.5	28758.5	[28781.0, 28736.0, 28591.0, 28561.0, 28811.0, 28807.0]
pontine nuclei, Right	2	28756.5	28756.5	[28764.0, 28749.0]
Basolateral Nucleus, Right	1	28755	28755	[28755.0]
postcentral gyrus, Right, superior lateral aspect of gyrus	2	28752	28752	[28768.0, 28736.0]
precentral gyrus, Left, bank of the central sulcus	5	28726.6	28745	[28745.0, 28763.0, 28814.0, 28619.0, 28692.0]
VIIIA, Right Paravermis	2	28742	28742	[28724.0, 28760.0]
occipital pole, Left, lateral aspect	1	28740	28740	[28740.0]
CA3 field, Right	2	28735	28735	[28916.0, 28554.0]
cuneus, Left, peristriate	6	28702.2	28731	[28844.0, 28709.0, 28692.0, 28400.0, 28815.0, 28753.0]
VIIB, Left Lateral Hemisphere	6	28718.5	28730.5	[28716.0, 28733.0, 28782.0, 28732.0, 28619.0, 28729.0]
VIIIB, Left Lateral Hemisphere	4	28738.5	28728.5	[28720.0, 28799.0, 28737.0, 28698.0]
Medial Habenular Nucleus, Right	1	28727	28727	[28727.0]
Crus II, Left Lateral Hemisphere	6	28717.8	28725	[28726.0, 28708.0, 28810.0, 28724.0, 28741.0, 28598.0]
VIIAt	4	28723.5	28722	[28707.0, 28716.0, 28728.0, 28743.0]
supraparietal lobule, Right, inferior bank of gyrus	2	28722	28722	[28848.0, 28596.0]
VIIIB, Right Paravermis	2	28718	28718	[28688.0, 28748.0]
Diagonal Band, Vertical Division, Left	4	28676.5	28717.5	[28792.0, 28643.0, 28842.0, 28429.0]
precentral gyrus, Right, bank of the central sulcus	2	28717.5	28717.5	[28825.0, 28610.0]
postcentral gyrus, Left, bank of the central sulcus	6	28676.5	28717	[28673.0, 28775.0, 28792.0, 28409.0, 28761.0, 28649.0]
VIIIA	4	28719.1	28714	too many to display
Supramammillary Nucleus, Left	4	28761.8	28713	[28713.0, 28713.0, 28921.0, 28700.0]
IX, Left Lateral Hemisphere	2	28713	28713	[28763.0, 28663.0]
paraterminal gyrus, Right	1	28712	28712	[28712.0]
VIIIA, Right Lateral Hemisphere	1	28711	28711	[28711.0]
Crus II, Left Paravermis	5	28696.6	28708	[28674.0, 28774.0, 28708.0, 28606.0, 28721.0]
Crus I, Left Lateral Hemisphere	6	28693.3	28707.5	[28720.0, 28666.0, 28777.0, 28698.0, 28717.0, 28582.0]
Basomedial nucleus, Right	1	28706	28706	[28706.0]
VI, Right Lateral Hemisphere	2	28704	28704	[28693.0, 28715.0]
lingual gyrus, Left, striate	6	28571	28703	[28756.0, 28668.0, 28738.0, 27912.0, 28742.0, 28610.0]
Cingulate gyrus, parietal part, Right, inferior bank of gyrus	2	28697.5	28697.5	[28865.0, 28530.0]
dorsal motor nucleus of the vagus, Left	4	28727	28694.5	[28717.0, 28637.0, 28672.0, 28882.0]
inferior olivary complex, Left	6	28619.7	28693.5	[28798.0, 28233.0, 28679.0, 28393.0, 28907.0, 28708.0]
Crus I, Left Paravermis	6	28692.2	28688	[28691.0, 28655.0, 28769.0, 28648.0, 28705.0, 28685.0]
IX, Left Paravermis	5	28676	28688	[28497.0, 28773.0, 28688.0, 28664.0, 28758.0]
VIIIA, Left Lateral Hemisphere	5	28716.2	28688	[28688.0, 28808.0, 28719.0, 28688.0, 28678.0]
VIIIB	4	28676.3	28688	too many to display
IX	4	28676.5	28688	too many to display
VIIIA, Left Paravermis	5	28711.4	28683	[28678.0, 28728.0, 28683.0, 28788.0, 28680.0]
Pallidohypothalamic Nucleus, Left	3	28638	28683	[28683.0, 28785.0, 28446.0]
lingual gyrus, Right, peristriate	2	28674	28674	[28831.0, 28517.0]
Rostral Group of intralaminar Nuclei, Left	6	28541.3	28671.5	[28571.0, 28838.0, 28772.0, 27594.0, 28949.0, 28524.0]
Cortico-medial group, Left	6	28492.8	28670.5	[28321.0, 28694.0, 28743.0, 27730.0, 28822.0, 28647.0]
X, Left Lateral Hemisphere	3	28694.7	28670	[28670.0, 28791.0, 28623.0]
Amygdaloid Transition zone, Left	6	28527.7	28667	[27782.0, 28765.0, 28686.0, 28477.0, 28808.0, 28648.0]
VIIB	4	28672.8	28666	too many to display
Basomedial nucleus, Left	6	28559.8	28665.5	[28498.0, 28740.0, 28670.0, 28092.0, 28698.0, 28661.0]
Crus I, Right Paravermis	2	28665.5	28665.5	[28698.0, 28633.0]
cuneus, Left, striate	6	28524.5	28663	[28688.0, 28638.0, 28778.0, 27833.0, 28722.0, 28488.0]
dorsal motor nucleus of the vagus, Right	2	28661	28661	[28584.0, 28738.0]
Crus II, Right Lateral Hemisphere	2	28658	28658	[28711.0, 28605.0]
VIIB, Left Paravermis	6	28674.2	28655	[28658.0, 28652.0, 28766.0, 28649.0, 28728.0, 28592.0]
VIIIB, Left Paravermis	5	28651.2	28655	[28655.0, 28487.0, 28732.0, 28620.0, 28762.0]
postcentral gyrus, Right, bank of the central sulcus	2	28653.5	28653.5	[28739.0, 28568.0]
Central Nucleus, Left	6	28646.8	28652	[28423.0, 28742.0, 28636.0, 28668.0, 28778.0, 28634.0]
Dentate gyrus, Left	6	28464.2	28647.5	[28714.0, 28623.0, 28672.0, 27519.0, 28799.0, 28458.0]
CA4 field, Left	6	28481	28643.5	[28894.0, 28826.0, 28461.0, 27614.0, 28919.0, 28172.0]
cuneus, Right, peristriate	2	28642.5	28642.5	[28825.0, 28460.0]
VIIB, Right Lateral Hemisphere	2	28641.5	28641.5	[28674.0, 28609.0]
VIIB, Right Paravermis	2	28626.5	28626.5	[28603.0, 28650.0]
VI, Left Paravermis	6	28636.7	28623.5	[28621.0, 28594.0, 28756.0, 28589.0, 28634.0, 28626.0]
X	3	28632	28623	[28581.0, 28509.0, 28547.0, 28670.0, 28791.0, 28703.0, 28623.0]
VI	4	28634.2	28622.5	too many to display
V, Right Paravermis	2	28620.5	28620.5	[28631.0, 28610.0]
VI, Left Lateral Hemisphere	6	28643.2	28620	[28629.0, 28611.0, 28750.0, 28683.0, 28598.0, 28588.0]
VIIAf	3	28632.3	28611	[28604.0, 28682.0, 28611.0]
subiculum, Left	6	28559.8	28604	[28297.0, 28669.0, 28715.0, 28470.0, 28642.0, 28566.0]
VI, Right Paravermis	2	28604	28604	[28635.0, 28573.0]
IV, Left Paravermis	5	28577.4	28601	[28617.0, 28723.0, 28586.0, 28601.0, 28360.0]
Olfactory Tubercle, Left	4	28631.8	28599	[28631.0, 28869.0, 28567.0, 28460.0]
raphe nuclei of medulla	6	28620.7	28598.5	[28343.0, 28571.0, 28626.0, 28785.0, 28868.0, 28531.0]
V	4	28581.3	28596	too many to display
Crus II, Right Paravermis	2	28595	28595	[28606.0, 28584.0]
Crus I, Right Lateral Hemisphere	2	28584.5	28584.5	[28498.0, 28671.0]
CA1 field, Left	6	28605.8	28583	[28547.0, 28623.0, 28595.0, 28537.0, 28762.0, 28571.0]
Posterior Group of Nuclei, Right	2	28582.5	28582.5	[28494.0, 28671.0]
IV	4	28563.5	28580	too many to display
locus ceruleus, Left	4	28602.2	28578	[28534.0, 28513.0, 28622.0, 28740.0]
IV, Left Lateral Hemisphere	4	28568.5	28578	[28550.0, 28659.0, 28606.0, 28459.0]
Lateral Habenular Nucleus, Right	1	28576	28576	[28576.0]
Perifornical Nucleus, Left	4	28559.2	28572	[28531.0, 28613.0, 28642.0, 28451.0]
IV, Right Paravermis	2	28565.5	28565.5	[28588.0, 28543.0]
Substantia Innominata, Left	2	28525	28562	too many to display
locus ceruleus, Right	2	28561	28561	[28559.0, 28563.0]
ventral tegmental area, Left	6	28476.7	28559	[28694.0, 28595.0, 28549.0, 28311.0, 28569.0, 28142.0]
V, Left Paravermis	6	28582.8	28557	[28569.0, 28531.0, 28775.0, 28478.0, 28599.0, 28545.0]
lateral medullary reticular group, Left	6	28487.8	28554.5	[28608.0, 28501.0, 28689.0, 28352.0, 28714.0, 28063.0]
IX, Right Paravermis	2	28544.5	28544.5	[28411.0, 28678.0]
Diagonal Band, Horizontal Division, Left	4	28530.2	28538.5	[28380.0, 28549.0, 28664.0, 28528.0]
Basolateral Nucleus, Left	6	28531	28535	[28548.0, 28700.0, 28399.0, 28271.0, 28746.0, 28522.0]
Lateral Hypothalamic Area, Mammillary Region, Right	2	28534.5	28534.5	[28620.0, 28449.0]
V, Left Lateral Hemisphere	4	28560.8	28530	[28445.0, 28738.0, 28609.0, 28451.0]
inferior olivary complex, Right	2	28511	28511	[28744.0, 28278.0]
X, Left Paravermis	1	28509	28509	[28509.0]
Lateral Habenular Nucleus, Left	2	28487	28487	[28748.0, 28226.0]
Ventromedial Hypothalamic Nucleus, Left	5	28401.2	28485	[27813.0, 28734.0, 28485.0, 28799.0, 28175.0]
III, Left Paravermis	4	28514.2	28477.5	[28464.0, 28646.0, 28491.0, 28456.0]
III	4	28474.5	28464	too many to display
Edinger Westphal nucleus, Right	1	28458	28458	[28458.0]
ventral tegmental area, Right	2	28456	28456	[28387.0, 28525.0]
CA1 field, Right	2	28453	28453	[28495.0, 28411.0]
Rostral Group of intralaminar Nuclei, Right	2	28436.5	28436.5	[28532.0, 28341.0]
III, Right Paravermis	1	28429	28429	[28429.0]
III, Left Lateral Hemisphere	2	28412	28412	[28478.0, 28346.0]
lateral medullary reticular group, Right	2	28393	28393	[28505.0, 28281.0]
Edinger Westphal nucleus, Left	2	28386.5	28386.5	[28502.0, 28271.0]
I-II	3	28373.7	28386	[28392.0, 28343.0, 28386.0]
lingual gyrus, Right, striate	2	28382	28382	[28732.0, 28032.0]
Substantia Innominata, Right	2	28366	28366	[28711.0, 28021.0]
cingulum bundle, Right	1	28361	28361	[28361.0]
Nucleus Accumbens, Right	2	28359.5	28359.5	[28455.0, 28264.0]
Central Nucleus, Right	1	28341	28341	[28341.0]
subiculum, Right	2	28336.5	28336.5	[28442.0, 28231.0]
Cortico-medial group, Right	1	28332	28332	[28332.0]
cuneus, Right, striate	2	28315.5	28315.5	[28739.0, 27892.0]
Tail of Caudate Nucleus, Right	2	28281.5	28281.5	[28366.0, 28197.0]
Dentate gyrus, Right	2	28273	28273	[28677.0, 27869.0]
Head of Caudate Nucleus, Left	6	28227.8	28272	[28312.0, 28452.0, 28205.0, 27852.0, 28314.0, 28232.0]
Substantia Nigra, pars reticulata, Right	2	28268.5	28268.5	[28205.0, 28332.0]
Tail of Caudate Nucleus, Left	6	28158.2	28255	[28282.0, 28228.0, 28117.0, 27654.0, 28383.0, 28285.0]
Putamen, Left	6	28180.3	28252	[28387.0, 28334.0, 28066.0, 27668.0, 28457.0, 28170.0]
gigantocellular group, Left	6	28278.3	28244	[28127.0, 28180.0, 28342.0, 28308.0, 28585.0, 28128.0]
nucleus of Darkschewitsch, Left	2	28241	28241	[28171.0, 28311.0]
gigantocellular group, Right	2	28210	28210	[28171.0, 28249.0]
CA4 field, Right	2	28206	28206	[28776.0, 27636.0]
Pontine Reticular Formation, Left	6	28219.2	28203	[27923.0, 28405.0, 28532.0, 27873.0, 28581.0, 28001.0]
Body of Caudate Nucleus, Left	6	28118	28193	[28337.0, 28285.0, 28012.0, 27538.0, 28435.0, 28101.0]
Lateral Hypothalamic Area, Mammillary Region, Left	6	28223.7	28192	[28585.0, 28212.0, 28172.0, 28133.0, 28545.0, 27695.0]
Lateral Hypothalamic Area, Tuberal Region, Left	4	28198.5	28186	[27967.0, 28405.0, 28650.0, 27772.0]
Lateral hypothalamic area, Left	4	28188.3	28166	[28166.0, 28683.0, 27698.0, 28785.0, 27941.0, 28446.0, 27599.0]
Nucleus Accumbens, Left	6	28163.3	28159	[28196.0, 28122.0, 27889.0, 28067.0, 28424.0, 28282.0]
nucleus subceruleus, Left	5	28119.4	28153	[27991.0, 28153.0, 28224.0, 28004.0, 28225.0]
lateral parabrachial nucleus, Right	1	28150	28150	[28150.0]
Substantia Nigra, pars reticulata, Left	6	28133.7	28131	[28119.0, 27988.0, 28143.0, 28204.0, 28423.0, 27925.0]
cochlear nuclei, Left	5	28143	28125	[28125.0, 27793.0, 28645.0, 28707.0, 27445.0]
Paraventricular Nucleus of the Hypothalamus, Left	5	28132	28125	[27987.0, 28125.0, 28257.0, 28425.0, 27866.0]
Head of Caudate Nucleus, Right	2	28098.5	28098.5	[28367.0, 27830.0]
Zona Incerta, Left	6	28087.2	28093.5	[28155.0, 27899.0, 28038.0, 28149.0, 28368.0, 27914.0]
Septal nuclei, Left	5	27871.2	28085	[28325.0, 28085.0, 28417.0, 27084.0, 27445.0]
vestibular nuclei, Left	6	28000.3	28082.5	[28087.0, 27986.0, 28078.0, 28154.0, 28127.0, 27570.0]
Septal nuclei, Right	2	28077.5	28077.5	[28383.0, 27772.0]
Dorsomedial hypothalamic Nucleus, Left	4	27972.5	28073	[27995.0, 28151.0, 28224.0, 27520.0]
Oculomotor Nuclear Complex, Left	3	27991.7	28072	[28072.0, 28147.0, 27756.0]
Pontine Reticular Formation, Right	2	28070.5	28070.5	[28050.0, 28091.0]
Paraventricular Nucleus of the Hypothalamus, Right	1	28069	28069	[28069.0]
central grey of the pons, Left	2	28057.5	28057.5	[28060.0, 28055.0]
central medullary reticular group, Left	4	27910.5	28049.5	[28086.0, 28013.0, 27286.0, 28257.0]
Nucleus of Stria Terminalis, Left	4	28056.2	28049	[28089.0, 28009.0, 28255.0, 27872.0]
corpus callosum	6	28046.2	28036	[27881.0, 27985.0, 28029.0, 28043.0, 28267.0, 28072.0]
Reticular Nucleus of Thalamus, Left	6	28033.7	28019	[28030.0, 28231.0, 28008.0, 27869.0, 28271.0, 27793.0]
Midbrain Raphe Nuclei, Left	3	27858.3	28017	[28017.0, 27377.0, 28181.0]
Putamen, Right	2	28012	28012	[28357.0, 27667.0]
Posterior Hypothalamic Area, Left	6	27996.3	28007	[28116.0, 27986.0, 27947.0, 28462.0, 28028.0, 27439.0]
cuneate nucleus, Right	2	27998.5	27998.5	[27752.0, 28245.0]
Zona Incerta, Right	2	27994.5	27994.5	[28247.0, 27742.0]
Globose Nucleus, Left	3	27990.3	27993	[27871.0, 27993.0, 28107.0]
cingulum bundle, Left	1	27975	27975	[27975.0]
nucleus subceruleus, Right	2	27960.5	27960.5	[27985.0, 27936.0]
pontine raphe nucleus, Left	3	27945.7	27954	[27811.0, 27954.0, 28072.0]
Body of Caudate Nucleus, Right	2	27939	27939	[28377.0, 27501.0]
vestibular nuclei, Right	2	27888.5	27888.5	[28071.0, 27706.0]
central medullary reticular group, Right	2	27887.5	27887.5	[28057.0, 27718.0]
Arcuate Nucleus of the Hypothalamus, Left	3	27603.7	27886	[26506.0, 28419.0, 27886.0]
lateral parabrachial nucleus, Left	5	27949	27884	[27857.0, 28151.0, 27884.0, 28076.0, 27777.0]
medial parabrachial nucleus, Left	5	27798	27846	[27621.0, 27846.0, 28183.0, 27962.0, 27378.0]
Subthalamic Nucleus, Left	6	27874.5	27844	[27759.0, 27628.0, 27925.0, 27806.0, 28247.0, 27882.0]
central grey substance of midbrain, Right	2	27840	27840	[28048.0, 27632.0]
gracile nucleus, Left	3	27577.3	27834	[27834.0, 26968.0, 27930.0]
Midbrain Raphe Nuclei	2	27830.4	27830	[27830.0, 28017.0, 27377.0, 27747.0, 28181.0]
Medial Group of Nuclei, Left	6	27656.8	27827.5	[27985.0, 27453.0, 27670.0, 26515.0, 28194.0, 28124.0]
principal sensory nucleus of trigeminal nerve, Left	4	27848	27819.5	[27662.0, 27708.0, 28091.0, 27931.0]
pontine raphe nucleus	2	27831.2	27811	[27690.0, 27811.0, 27954.0, 27629.0, 28072.0]
Medial Geniculate Complex, Right	1	27803	27803	[27803.0]
medial parabrachial nucleus,Right	2	27802	27802	[27881.0, 27723.0]
Globose Nucleus, Right	2	27794.5	27794.5	[27831.0, 27758.0]
Fastigial Nucleus, Left	2	27791.5	27791.5	[27953.0, 27630.0]
Supraoptic Nucleus, Left	5	27691	27776	[27675.0, 27843.0, 27776.0, 27977.0, 27184.0]
Posterior Hypothalamic Area, Right	2	27764	27764	[28140.0, 27388.0]
Reticular Nucleus of Thalamus, Right	2	27748	27748	[28034.0, 27462.0]
Red Nucleus, Right	2	27742	27742	[27367.0, 28117.0]
principal sensory nucleus of trigeminal nerve, Right	2	27734	27734	[27719.0, 27749.0]
cuneiform nucleus, Left	4	27672	27732.5	[27798.0, 27425.0, 27745.0, 27720.0]
Midbrain Reticular Formation, Left	1	27698.9	27732.5	too many to display
Emboliform Nucleus, Left	2	27697.5	27697.5	[27542.0, 27853.0]
interstitial nucleus of Cajal, Left	2	27692.5	27692.5	[27354.0, 28031.0]
central grey of the pons, Right	1	27683	27683	[27683.0]
abducens nucleus, Left	5	27636.6	27666	[27102.0, 27370.0, 28138.0, 27666.0, 27907.0]
cuneate nucleus, Left	6	27623	27665	[27758.0, 27588.0, 27618.0, 27712.0, 27815.0, 27247.0]
Fastigial Nucleus, Right	2	27661	27661	[27475.0, 27847.0]
Red Nucleus, Left	6	27666.5	27660	[27556.0, 27370.0, 27764.0, 27885.0, 27928.0, 27496.0]
subcuneiform nucleus, Left	5	27676	27659	[27769.0, 27659.0, 27622.0, 27994.0, 27336.0]
Lateral Tuberal Nucleus, Left	4	27366.2	27657.5	[28685.0, 27012.0, 25465.0, 28303.0]
Preoptic Region, Left	6	27495.8	27650	[27693.0, 27220.0, 27637.0, 27663.0, 27702.0, 27060.0]
globus pallidus, external segment, Left	5	27587.2	27628	[27488.0, 27733.0, 27336.0, 27751.0, 27628.0]
subcuneiform nucleus, Right	2	27627	27627	[27744.0, 27510.0]
Midbrain Reticular Formation, Right	1	27653.2	27627	[27239.0, 27744.0, 28120.0, 27510.0]
Superior Olivary Complex, Left	5	27605	27612	[27252.0, 27524.0, 27612.0, 27697.0, 27940.0]
pineal	1	27594	27594	[27594.0]
Supraoptic Nucleus, Right	2	27584	27584	[27675.0, 27493.0]
Superior Olivary Complex, Right	2	27583	27583	[27241.0, 27925.0]
Medial Group of Nuclei, Right	2	27567	27567	[27634.0, 27500.0]
cochlear nuclei, Right	1	27567	27567	[27567.0]
Paraventricular Nuclei, Left of Thalamus, Left	3	26946.3	27548	[27631.0, 25660.0, 27548.0]
Emboliform Nucleus, Right	2	27537.5	27537.5	[27305.0, 27770.0]
Oculomotor Nuclear Complex, Right	2	27536	27536	[27288.0, 27784.0]
gracile nucleus, Right	2	27535.5	27535.5	[27411.0, 27660.0]
Anterior Hypothalamic Area, Right	1	27514	27514	[27514.0]
globus pallidus, internal segment, Right	2	27493.5	27493.5	[27418.0, 27569.0]
Subthalamic Nucleus, Right	2	27462	27462	[27749.0, 27175.0]
central grey substance of midbrain, Left	5	27513	27459	[27897.0, 27032.0, 27813.0, 27364.0, 27459.0]
globus pallidus, internal segment, Left	6	27463.2	27457.5	[27474.0, 27441.0, 27213.0, 27163.0, 27956.0, 27532.0]
Pretectal Region	3	27564	27457	[27457.0, 27926.0, 27309.0]
Lateral hypothalamic area, Right	1	27429	27429	[27429.0]
motor nucleus of trigeminal nerve, Right	2	27394	27394	[27026.0, 27762.0]
Superior Colliculus, Right	1	27384	27384	[27384.0]
Preoptic Region, Right	2	27383	27383	[27494.0, 27272.0]
globus pallidus, external segment, Right	2	27348.5	27348.5	[27506.0, 27191.0]
Ventromedial Hypothalamic Nucleus, Right	1	27339	27339	[27339.0]
spinal trigeminal nucleus, Left	6	27283.3	27336	[27493.0, 27070.0, 27579.0, 27179.0, 27753.0, 26626.0]
Caudal Group of Intralaminar Nuclei, Right	2	27320	27320	[27552.0, 27088.0]
abducens nucleus, Right	2	27294.5	27294.5	[27206.0, 27383.0]
interstitial nucleus of Cajal, Right	1	27275	27275	[27275.0]
hypoglossal nucleus, Right	2	27267	27267	[26928.0, 27606.0]
spinal trigeminal nucleus, Right	2	27255.5	27255.5	[27524.0, 26987.0]
Dentate Nucleus, Left	6	27332.7	27251.5	[26840.0, 27240.0, 27263.0, 27800.0, 27950.0, 26903.0]
cuneiform nucleus, Right	1	27239	27239	[27239.0]
Caudal Group of Intralaminar Nuclei, Left	6	27159.2	27229.5	[27058.0, 27490.0, 26759.0, 26508.0, 27401.0, 27739.0]
Paraventricular Nuclei, Right of Thalamus, Right	2	27224.5	27224.5	[27623.0, 26826.0]
Dentate Nucleus, Right	2	27187	27187	[26870.0, 27504.0]
trochlear nucleus, Left	2	27118	27118	[27165.0, 27071.0]
Lateral group of Nuclei, Left, Ventral division	6	27131	27108	[27201.0, 27346.0, 26710.0, 26881.0, 27633.0, 27015.0]
Superior Colliculus, Left	4	27226.8	27045.5	[27107.0, 26776.0, 26984.0, 28040.0]
facial motor nucleus, Right	2	27026.5	27026.5	[26476.0, 27577.0]
Lateral group of Nuclei, Right, Ventral division	2	26904.5	26904.5	[27186.0, 26623.0]
Anterior Hypothalamic Area, Left	2	26902	26902	[27878.0, 25926.0]
facial motor nucleus, Left	5	26912.4	26650	[26407.0, 26650.0, 27086.0, 27809.0, 26610.0]
hypoglossal nucleus, Left	4	26546.2	26567.5	[26809.0, 25679.0, 27371.0, 26326.0]
trochlear nucleus, Right	2	26499.5	26499.5	[26862.0, 26137.0]
Arcuate Nucleus of the Hypothalamus, Right	1	26440	26440	[26440.0]
motor nucleus of trigeminal nerve, Left	5	26517.6	26360	[26225.0, 26360.0, 26961.0, 27633.0, 25409.0]
central glial substance	4	26298.2	26337	[26550.0, 26124.0, 25909.0, 26610.0]
Inferior Colliculus, Left	4	26083	26220.5	[26142.0, 25492.0, 26399.0, 26299.0]
Lateral group of Nuclei, Left, Dorsal Division	6	25900.5	26200	[26470.0, 26788.0, 25930.0, 23452.0, 26862.0, 25901.0]
Anterior Group of Nuclei, Left	6	26233.8	26151	[26631.0, 25587.0, 26987.0, 25671.0, 26968.0, 25559.0]
Medial Geniculate Complex, Left	5	25769.2	26078	[26387.0, 26078.0, 24587.0, 24801.0, 26993.0]
Dorsal Lateral Geniculate Nucleus, Left	6	26408.8	26056.5	[28519.0, 26319.0, 25462.0, 25794.0, 26990.0, 25369.0]
Dorsal Lateral Geniculate Nucleus, Right	2	26004	26004	[26182.0, 25826.0]
Anterior Group of Nuclei, Right	2	25660	25660	[26048.0, 25272.0]
Lateral group of Nuclei, Right, Dorsal Division	2	24971	24971	[25896.0, 24046.0]
Choroid Plexus of the lateral ventricle	3	23238.3	23923	[23923.0, 23930.0, 21862.0]
