# Supplementary material for: Differential Co-Expression between α-Synuclein and IFN-γ Signaling Genes across Development and in Parkinson’s Disease
Source: PLoS One. 2014 Dec 10;9(12):e115029. doi: 10.1371/journal.pone.0115029 (PMC4262449; doi:10.1371/journal.pone.0115029)
Supplement: S2 Table — Gene ontology groups enriched for positive SNCA co-expression. Each sheet in file represents results from a single Allen Human Brain Atlas donor. (XLS) [file pone.0115029.s003.xls]

## Sheet: H0351.2001
GO term	Description	P-value	FDR q-value	Enrichment (N, B, n, b)
GO:0007268	synaptic transmission	8.47E-12	1E-7	2.05 (17448,426,2016,101)
GO:0006091	generation of precursor metabolites and energy	1.11E-7	6.58E-4	2.04 (17448,342,1647,66)
GO:0048812	neuron projection morphogenesis	1.32E-6	5.19E-3	3.00 (17448,149,1054,27)
GO:0022900	electron transport chain	2.39E-6	7.08E-3	2.97 (17448,97,1637,27)
GO:0007610	behavior	3.27E-6	7.73E-3	1.79 (17448,427,1738,76)
GO:0007399	nervous system development	4.92E-6	9.71E-3	2.03 (17448,275,1594,51)
GO:0022904	respiratory electron transport chain	5.62E-6	9.49E-3	2.68 (17448,95,1984,29)

## Sheet: H0351.2002
GO term	Description	P-value	FDR q-value	Enrichment (N, B, n, b)
GO:0007268	synaptic transmission	1.14E-15	1.35E-11	2.96 (17448,426,1080,78)
GO:0007399	nervous system development	5.44E-12	3.22E-8	2.98 (17448,275,1129,53)
GO:0007611	learning or memory	4.37E-11	1.72E-7	3.21 (17448,162,1410,42)
GO:0050890	cognition	2.23E-10	6.59E-7	3.02 (17448,176,1410,43)
GO:0050804	regulation of synaptic transmission	3.5E-10	8.27E-7	4.09 (17448,185,692,30)
GO:0048731	system development	3.88E-9	7.66E-6	1.94 (17448,646,1309,94)
GO:0031644	regulation of neurological system process	4.39E-9	7.42E-6	3.51 (17448,222,716,32)
GO:0051969	regulation of transmission of nerve impulse	4.66E-9	6.89E-6	2.69 (17448,207,1410,45)
GO:0044057	regulation of system process	5.72E-9	7.51E-6	2.05 (17448,476,1410,79)
GO:0048167	regulation of synaptic plasticity	8.37E-9	9.9E-6	3.12 (17448,95,1999,34)
GO:0044763	single-organism cellular process	9.39E-9	1.01E-5	1.23 (17448,8731,700,431)
GO:0007267	cell-cell signaling	1.07E-8	1.05E-5	1.97 (17448,704,1080,86)
GO:0044708	single-organism behavior	1.79E-8	1.63E-5	1.96 (17448,354,2013,80)
GO:0007610	behavior	2.19E-8	1.85E-5	2.59 (17448,427,741,47)
GO:0044700	single organism signaling	2.56E-8	2.02E-5	1.93 (17448,727,1080,87)
GO:0023052	signaling	2.56E-8	1.9E-5	1.93 (17448,727,1080,87)
GO:0044699	single-organism process	5.03E-8	3.5E-5	1.16 (17448,9999,1009,668)
GO:0014047	glutamate secretion	9.64E-8	6.34E-5	63.77 (17448,18,76,5)
GO:0048812	neuron projection morphogenesis	1.22E-7	7.57E-5	2.44 (17448,149,2013,42)
GO:0051056	regulation of small GTPase mediated signal transduction	1.73E-7	1.02E-4	2.49 (17448,261,1154,43)
GO:0007264	small GTPase mediated signal transduction	6.33E-7	3.57E-4	2.09 (17448,420,1154,58)
GO:0097485	neuron projection guidance	6.34E-7	3.41E-4	2.41 (17448,345,902,43)
GO:0007411	axon guidance	6.34E-7	3.26E-4	2.41 (17448,345,902,43)
GO:0006464	cellular protein modification process	6.7E-7	3.3E-4	1.35 (17448,1866,1952,281)
GO:0036211	protein modification process	6.7E-7	3.17E-4	1.35 (17448,1866,1952,281)
GO:0006835	dicarboxylic acid transport	8.88E-7	4.04E-4	27.61 (17448,48,79,6)
GO:0046578	regulation of Ras protein signal transduction	1.08E-6	4.76E-4	2.37 (17448,150,1917,39)
GO:0007154	cell communication	1.2E-6	5.07E-4	1.73 (17448,876,1080,94)
GO:0007612	learning	1.2E-6	4.91E-4	3.17 (17448,97,1474,26)
GO:0043412	macromolecule modification	1.28E-6	5.06E-4	1.33 (17448,1973,1952,293)
GO:0017157	regulation of exocytosis	1.42E-6	5.44E-4	218.10 (17448,80,3,3)
GO:0038179	neurotrophin signaling pathway	1.58E-6	5.86E-4	2.02 (17448,276,1753,56)
GO:0016081	synaptic vesicle docking involved in exocytosis	1.9E-6	6.82E-4	22.27 (17448,6,653,5)
GO:0048172	regulation of short-term neuronal synaptic plasticity	2.28E-6	7.95E-4	24.29 (17448,7,513,5)
GO:0046903	secretion	2.57E-6	8.7E-4	26.40 (17448,472,7,5)
GO:0006810	transport	2.83E-6	9.31E-4	4.75 (17448,2938,15,12)
GO:0051234	establishment of localization	3.36E-6	1.08E-3	4.67 (17448,2988,15,12)
GO:0010646	regulation of cell communication	3.76E-6	1.17E-3	1.44 (17448,2113,995,174)
GO:0023051	regulation of signaling	4.57E-6	1.39E-3	1.44 (17448,2105,995,173)
GO:0035556	intracellular signal transduction	5.49E-6	1.63E-3	1.44 (17448,1340,1534,170)
GO:0048011	neurotrophin TRK receptor signaling pathway	6.03E-6	1.74E-3	1.97 (17448,273,1753,54)
GO:0006928	cellular component movement	7.29E-6	2.06E-3	1.67 (17448,1149,855,94)
GO:0035249	synaptic transmission, glutamatergic	8.3E-6	2.28E-3	4.76 (17448,22,1999,12)
GO:0007169	transmembrane receptor protein tyrosine kinase signaling pathway	9.13E-6	2.46E-3	1.91 (17448,534,1024,60)
GO:0006836	neurotransmitter transport	9.18E-6	2.41E-3	13.96 (17448,81,108,7)
GO:0006887	exocytosis	1.16E-5	2.98E-3	82.30 (17448,212,3,3)
GO:0044765	single-organism transport	1.25E-5	3.15E-3	6.75 (17448,2298,9,8)
GO:0007269	neurotransmitter secretion	1.28E-5	3.15E-3	17.62 (17448,55,108,6)
GO:0060627	regulation of vesicle-mediated transport	1.49E-5	3.61E-3	76.19 (17448,229,3,3)
GO:0016192	vesicle-mediated transport	1.52E-5	3.61E-3	4.32 (17448,739,82,15)
GO:0006904	vesicle docking involved in exocytosis	1.96E-5	4.54E-3	8.55 (17448,25,653,8)
GO:0007213	G-protein coupled acetylcholine receptor signaling pathway	1.99E-5	4.53E-3	6.38 (17448,11,1990,8)
GO:0048489	synaptic vesicle transport	2.32E-5	5.18E-3	23.43 (17448,49,76,5)
GO:0097480	establishment of synaptic vesicle localization	2.32E-5	5.08E-3	23.43 (17448,49,76,5)
GO:0050796	regulation of insulin secretion	3.15E-5	6.79E-3	4.90 (17448,153,279,12)
GO:0015682	ferric iron transport	3.55E-5	7.49E-3	4.15 (17448,31,1764,13)
GO:0033572	transferrin transport	3.55E-5	7.36E-3	4.15 (17448,31,1764,13)
GO:0072512	trivalent inorganic cation transport	3.55E-5	7.24E-3	4.15 (17448,31,1764,13)
GO:0042391	regulation of membrane potential	3.61E-5	7.25E-3	1.92 (17448,213,2002,47)
GO:0032940	secretion by cell	3.92E-5	7.73E-3	6.04 (17448,380,76,10)
GO:0048278	vesicle docking	4.03E-5	7.81E-3	35.11 (17448,28,71,4)
GO:0051049	regulation of transport	4.12E-5	7.87E-3	1.61 (17448,1088,905,91)
GO:0032879	regulation of localization	4.47E-5	8.4E-3	1.58 (17448,1477,733,98)
GO:0048858	cell projection morphogenesis	4.91E-5	9.08E-3	2.01 (17448,196,1815,41)
GO:2000300	regulation of synaptic vesicle exocytosis	5.06E-5	9.22E-3	7.81 (17448,7,1915,6)

## Sheet: H0351.1009
GO term	Description	P-value	FDR q-value	Enrichment (N, B, n, b)
GO:0007268	synaptic transmission	5.45E-14	6.45E-10	2.28 (17448,426,1902,106)
GO:0048812	neuron projection morphogenesis	2.12E-8	1.25E-4	3.67 (17448,149,861,27)
GO:0007611	learning or memory	3.37E-7	1.33E-3	2.58 (17448,162,1544,37)
GO:0050890	cognition	3.65E-7	1.08E-3	2.50 (17448,176,1544,39)
GO:0044708	single-organism behavior	4.79E-7	1.13E-3	2.01 (17448,354,1544,63)
GO:0007610	behavior	6.06E-7	1.2E-3	1.91 (17448,427,1544,72)
GO:0007399	nervous system development	9.15E-7	1.55E-3	1.96 (17448,275,2005,62)
GO:0007267	cell-cell signaling	1.36E-6	2E-3	1.59 (17448,704,1902,122)
GO:0044700	single organism signaling	2.08E-6	2.73E-3	1.55 (17448,727,1994,129)
GO:0023052	signaling	2.08E-6	2.46E-3	1.55 (17448,727,1994,129)
GO:0048167	regulation of synaptic plasticity	2.15E-6	2.31E-3	2.74 (17448,95,2011,30)
GO:0014047	glutamate secretion	2.86E-6	2.82E-3	5.61 (17448,18,1902,11)
GO:0044772	mitotic cell cycle phase transition	4.24E-6	3.86E-3	2.05 (17448,262,1622,50)
GO:0051234	establishment of localization	5.19E-6	4.39E-3	1.29 (17448,2988,1446,319)
GO:0044770	cell cycle phase transition	5.63E-6	4.44E-3	2.04 (17448,264,1622,50)
GO:0006091	generation of precursor metabolites and energy	6.09E-6	4.5E-3	1.79 (17448,342,1995,70)
GO:0048858	cell projection morphogenesis	7.31E-6	5.09E-3	2.79 (17448,196,861,27)
GO:0006810	transport	7.86E-6	5.17E-3	1.29 (17448,2938,1446,313)
GO:0047496	vesicle transport along microtubule	7.9E-6	4.92E-3	11.29 (17448,16,676,7)
GO:0002478	antigen processing and presentation of exogenous peptide antigen	8.37E-6	4.95E-3	2.37 (17448,165,1516,34)
GO:0032990	cell part morphogenesis	9.31E-6	5.24E-3	2.70 (17448,210,861,28)
GO:0050804	regulation of synaptic transmission	1.07E-5	5.76E-3	2.06 (17448,185,2011,44)
GO:0007154	cell communication	1.35E-5	6.96E-3	1.47 (17448,876,1907,141)
GO:0006521	regulation of cellular amino acid metabolic process	1.38E-5	6.83E-3	3.55 (17448,57,1554,18)
GO:0051650	establishment of vesicle localization	1.91E-5	9.03E-3	2.95 (17448,65,2001,22)
GO:0022904	respiratory electron transport chain	2.04E-5	9.29E-3	2.58 (17448,95,1995,28)
GO:0051649	establishment of localization in cell	2.07E-5	9.08E-3	1.42 (17448,1402,1456,166)
GO:0044267	cellular protein metabolic process	2.15E-5	9.1E-3	1.26 (17448,2401,2015,348)
GO:0019884	antigen processing and presentation of exogenous antigen	2.35E-5	9.6E-3	2.28 (17448,172,1516,34)

## Sheet: H0351.1012
GO term	Description	P-value	FDR q-value	Enrichment (N, B, n, b)
GO:0044237	cellular metabolic process	7.6E-12	8.99E-8	1.19 (17448,7260,1935,955)
GO:0043412	macromolecule modification	8.85E-12	5.24E-8	1.46 (17448,1973,1890,312)
GO:0044267	cellular protein metabolic process	3.76E-11	1.48E-7	1.39 (17448,2401,1938,371)
GO:0070647	protein modification by small protein conjugation or removal	2.16E-10	6.38E-7	1.84 (17448,567,1990,119)
GO:0006464	cellular protein modification process	3.2E-10	7.57E-7	1.44 (17448,1866,1890,291)
GO:0036211	protein modification process	3.2E-10	6.31E-7	1.44 (17448,1866,1890,291)
GO:0008152	metabolic process	5.81E-10	9.82E-7	1.16 (17448,8015,1935,1027)
GO:0022904	respiratory electron transport chain	3.78E-9	5.6E-6	3.31 (17448,95,1831,33)
GO:0006091	generation of precursor metabolites and energy	5.05E-9	6.64E-6	2.07 (17448,342,1848,75)
GO:0022900	electron transport chain	7.07E-9	8.36E-6	3.24 (17448,97,1831,33)
GO:0044260	cellular macromolecule metabolic process	2.39E-8	2.57E-5	1.20 (17448,5453,1897,710)
GO:0032446	protein modification by small protein conjugation	4.82E-8	4.75E-5	1.78 (17448,492,1990,100)
GO:0019538	protein metabolic process	9.68E-8	8.81E-5	1.28 (17448,3023,1890,420)
GO:0009987	cellular process	5.54E-7	4.68E-4	1.08 (17448,12203,1927,1450)
GO:0016567	protein ubiquitination	6.25E-7	4.93E-4	1.74 (17448,458,1990,91)
GO:0022402	cell cycle process	1.12E-6	8.32E-4	1.48 (17448,983,2006,167)
GO:0071704	organic substance metabolic process	1.32E-6	9.22E-4	1.13 (17448,7683,1935,963)
GO:0006996	organelle organization	2.05E-6	1.35E-3	1.34 (17448,1794,1935,267)
GO:0006120	mitochondrial electron transport, NADH to ubiquinone	2.42E-6	1.51E-3	4.20 (17448,37,1795,16)
GO:0043632	modification-dependent macromolecule catabolic process	3.2E-6	1.9E-3	1.86 (17448,328,1890,66)
GO:0006511	ubiquitin-dependent protein catabolic process	4.88E-6	2.75E-3	1.86 (17448,318,1890,64)
GO:0019941	modification-dependent protein catabolic process	4.89E-6	2.63E-3	1.85 (17448,324,1890,65)
GO:0006396	RNA processing	6.51E-6	3.35E-3	1.57 (17448,627,2007,113)
GO:0044238	primary metabolic process	6.74E-6	3.32E-3	1.13 (17448,7422,1897,910)
GO:0051603	proteolysis involved in cellular protein catabolic process	7.35E-6	3.48E-3	1.81 (17448,342,1890,67)
GO:0006725	cellular aromatic compound metabolic process	8.65E-6	3.94E-3	1.20 (17448,4059,1897,529)
GO:0043170	macromolecule metabolic process	1.11E-5	4.88E-3	1.15 (17448,6066,1897,757)
GO:0006139	nucleobase-containing compound metabolic process	1.15E-5	4.87E-3	1.20 (17448,3871,1897,506)
GO:0010467	gene expression	1.18E-5	4.83E-3	1.56 (17448,666,1846,110)
GO:0071840	cellular component organization or biogenesis	1.72E-5	6.79E-3	1.20 (17448,3591,2014,498)
GO:0010498	proteasomal protein catabolic process	1.83E-5	6.99E-3	2.05 (17448,194,1890,43)
GO:0034641	cellular nitrogen compound metabolic process	1.96E-5	7.26E-3	1.19 (17448,4252,1903,550)
GO:0043161	proteasome-mediated ubiquitin-dependent protein catabolic process	2.32E-5	8.33E-3	2.05 (17448,189,1890,42)
GO:0033554	cellular response to stress	2.48E-5	8.63E-3	1.41 (17448,1051,1969,167)

## Sheet: H0351.1015
GO term	Description	P-value	FDR q-value	Enrichment (N, B, n, b)
GO:0007268	synaptic transmission	2.05E-17	2.43E-13	2.46 (17448,426,1868,112)
GO:0044708	single-organism behavior	5.2E-12	3.08E-8	2.21 (17448,354,1944,87)
GO:0007610	behavior	7.09E-12	2.8E-8	2.08 (17448,427,1944,99)
GO:0050890	cognition	1.21E-11	3.57E-8	2.76 (17448,176,1943,54)
GO:0007611	learning or memory	1.56E-11	3.7E-8	2.83 (17448,162,1943,51)
GO:0048167	regulation of synaptic plasticity	2.23E-10	4.39E-7	3.48 (17448,95,1847,35)
GO:0050804	regulation of synaptic transmission	6.32E-10	1.07E-6	2.56 (17448,185,1918,52)
GO:0044700	single organism signaling	1.84E-9	2.72E-6	1.72 (17448,727,1868,134)
GO:0023052	signaling	1.84E-9	2.42E-6	1.72 (17448,727,1868,134)
GO:0007267	cell-cell signaling	3.23E-9	3.82E-6	1.72 (17448,704,1868,130)
GO:0031644	regulation of neurological system process	4.39E-9	4.72E-6	2.34 (17448,222,1918,57)
GO:0051969	regulation of transmission of nerve impulse	5.9E-9	5.81E-6	2.37 (17448,207,1918,54)
GO:0007612	learning	9.56E-9	8.7E-6	3.20 (17448,97,1853,33)
GO:0014047	glutamate secretion	9.87E-9	8.34E-6	15.92 (17448,18,548,9)
GO:0044763	single-organism cellular process	4.32E-8	3.41E-5	1.13 (17448,8731,2014,1134)
GO:0044057	regulation of system process	6.96E-8	5.15E-5	1.81 (17448,476,1879,93)
GO:0007154	cell communication	1.68E-7	1.17E-4	1.57 (17448,876,1850,146)
GO:0044699	single-organism process	5.2E-7	3.42E-4	1.10 (17448,9999,1984,1251)
GO:0007399	nervous system development	6.01E-7	3.75E-4	2.05 (17448,275,1796,58)
GO:0006835	dicarboxylic acid transport	1.27E-6	7.5E-4	18.18 (17448,48,140,7)
GO:0032940	secretion by cell	1.31E-6	7.36E-4	4.40 (17448,380,188,18)
GO:0046903	secretion	1.73E-6	9.3E-4	3.93 (17448,472,188,20)
GO:0017157	regulation of exocytosis	2.07E-6	1.06E-3	10.84 (17448,80,181,9)
GO:0006836	neurotransmitter transport	2.13E-6	1.05E-3	17.53 (17448,81,86,7)
GO:0016192	vesicle-mediated transport	2.31E-6	1.09E-3	9.24 (17448,739,23,9)
GO:0007269	neurotransmitter secretion	3.28E-6	1.49E-3	15.86 (17448,55,140,7)
GO:0006904	vesicle docking involved in exocytosis	3.55E-6	1.56E-3	6.15 (17448,25,1248,11)
GO:0007264	small GTPase mediated signal transduction	4.42E-6	1.87E-3	1.74 (17448,420,1912,80)
GO:0007169	transmembrane receptor protein tyrosine kinase signaling pathway	5.51E-6	2.25E-3	1.65 (17448,534,1859,94)
GO:0001505	regulation of neurotransmitter levels	5.56E-6	2.19E-3	11.73 (17448,85,140,8)
GO:0048812	neuron projection morphogenesis	5.81E-6	2.22E-3	2.49 (17448,149,1507,32)
GO:0051234	establishment of localization	5.99E-6	2.22E-3	1.83 (17448,2988,207,65)
GO:0006810	transport	7.04E-6	2.53E-3	1.84 (17448,2938,207,64)
GO:0060341	regulation of cellular localization	7.77E-6	2.71E-3	1.76 (17448,762,1016,78)
GO:0016081	synaptic vesicle docking involved in exocytosis	7.93E-6	2.68E-3	16.81 (17448,6,865,5)
GO:0048278	vesicle docking	1.36E-5	4.49E-3	5.49 (17448,28,1248,11)
GO:0048731	system development	1.43E-5	4.57E-3	1.62 (17448,646,1604,96)
GO:0051049	regulation of transport	1.67E-5	5.21E-3	1.60 (17448,1088,1023,102)
GO:0006887	exocytosis	1.87E-5	5.67E-3	5.25 (17448,212,188,12)
GO:0035556	intracellular signal transduction	1.87E-5	5.54E-3	1.37 (17448,1340,1912,201)
GO:0071417	cellular response to organonitrogen compound	2.64E-5	7.63E-3	2.11 (17448,360,964,42)
GO:0050796	regulation of insulin secretion	2.73E-5	7.7E-3	4.92 (17448,153,278,12)
GO:0032879	regulation of localization	2.88E-5	7.93E-3	1.49 (17448,1477,1023,129)
GO:0010646	regulation of cell communication	2.89E-5	7.77E-3	1.30 (17448,2113,1646,260)
GO:0038179	neurotrophin signaling pathway	3.15E-5	8.27E-3	1.92 (17448,276,1643,50)
GO:0044765	single-organism transport	3.58E-5	9.21E-3	1.91 (17448,2298,207,52)

## Sheet: H0351.1016
GO term	Description	P-value	FDR q-value	Enrichment (N, B, n, b)
GO:0007268	synaptic transmission	5.93E-12	7.02E-8	2.15 (17448,426,1769,93)
GO:0048167	regulation of synaptic plasticity	6.39E-9	3.78E-5	3.44 (17448,95,1655,31)
GO:0050804	regulation of synaptic transmission	1.45E-8	5.71E-5	2.56 (17448,185,1655,45)
GO:0031644	regulation of neurological system process	3.43E-8	1.01E-4	2.37 (17448,222,1655,50)
GO:0007610	behavior	6.1E-8	1.44E-4	2.20 (17448,427,1114,60)
GO:0051969	regulation of transmission of nerve impulse	6.78E-8	1.34E-4	2.39 (17448,207,1655,47)
GO:0007611	learning or memory	9.02E-8	1.52E-4	2.49 (17448,162,1815,42)
GO:0050890	cognition	3.99E-7	5.9E-4	2.35 (17448,176,1815,43)
GO:0044057	regulation of system process	1.21E-6	1.59E-3	1.79 (17448,476,1655,81)
GO:0043412	macromolecule modification	5.4E-6	6.39E-3	1.32 (17448,1973,1834,274)
GO:0044708	single-organism behavior	6.9E-6	7.43E-3	1.82 (17448,354,1815,67)
GO:0006464	cellular protein modification process	7.98E-6	7.87E-3	1.33 (17448,1866,1834,260)
GO:0036211	protein modification process	7.98E-6	7.27E-3	1.33 (17448,1866,1834,260)
