# Supplementary material for: Differential Co-Expression between α-Synuclein and IFN-γ Signaling Genes across Development and in Parkinson’s Disease
Source: PLoS One. 2014 Dec 10;9(12):e115029. doi: 10.1371/journal.pone.0115029 (PMC4262449; doi:10.1371/journal.pone.0115029)
Supplement: S3 Table — Gene ontology groups enriched for negative SNCA co-expression. Each sheet in file represents results from a single Allen Human Brain Atlas donor. (XLS) [file pone.0115029.s004.xls]

## Sheet: H0351.2001
GO term	Description	P-value	FDR q-value	Enrichment (N, B, n, b)
GO:0010033	response to organic substance	2.87E-13	3.4E-9	1.48 (17449,1941,1976,326)
GO:0048518	positive regulation of biological process	8.9E-13	5.27E-9	1.34 (17449,3611,1820,504)
GO:0050896	response to stimulus	3.35E-12	1.32E-8	1.26 (17449,5802,1827,763)
GO:0050793	regulation of developmental process	8.6E-12	2.55E-8	1.52 (17449,1543,1975,265)
GO:0044699	single-organism process	1.03E-11	2.43E-8	1.13 (17449,10000,1961,1272)
GO:0034340	response to type I interferon	1.19E-11	2.34E-8	4.61 (17449,63,1682,28)
GO:0007165	signal transduction	1.34E-11	2.27E-8	1.39 (17449,3652,1287,374)
GO:0042221	response to chemical stimulus	2.05E-11	3.03E-8	1.39 (17449,2467,1976,387)
GO:0060337	type I interferon-mediated signaling pathway	3.23E-11	4.25E-8	4.59 (17449,61,1682,27)
GO:0051716	cellular response to stimulus	3.39E-11	4.01E-8	1.30 (17449,4518,1518,511)
GO:0070887	cellular response to chemical stimulus	4.43E-11	4.77E-8	1.48 (17449,1624,1984,274)
GO:0071357	cellular response to type I interferon	5.36E-11	5.29E-8	4.52 (17449,62,1682,27)
GO:0048584	positive regulation of response to stimulus	6.25E-11	5.69E-8	1.59 (17449,1241,1843,208)
GO:0044763	single-organism cellular process	8.2E-11	6.94E-8	1.15 (17449,8732,1966,1129)
GO:0043062	extracellular structure organization	1.36E-10	1.07E-7	2.19 (17449,311,1970,77)
GO:0051239	regulation of multicellular organismal process	1.46E-10	1.08E-7	1.42 (17449,1932,1997,315)
GO:0023056	positive regulation of signaling	2.15E-10	1.49E-7	1.68 (17449,896,1838,159)
GO:0034341	response to interferon-gamma	2.3E-10	1.51E-7	3.26 (17449,103,1976,38)
GO:0071310	cellular response to organic substance	2.54E-10	1.58E-7	1.76 (17449,1387,1017,142)
GO:0030198	extracellular matrix organization	3.29E-10	1.94E-7	2.17 (17449,310,1970,76)
GO:0008366	axon ensheathment	3.86E-10	2.17E-7	4.23 (17449,56,1917,26)
GO:0007272	ensheathment of neurons	3.86E-10	2.08E-7	4.23 (17449,56,1917,26)
GO:0002376	immune system process	4.08E-10	2.1E-7	1.53 (17449,1504,1701,224)
GO:0009653	anatomical structure morphogenesis	4.55E-10	2.24E-7	1.58 (17449,1164,1864,196)
GO:0048583	regulation of response to stimulus	6.09E-10	2.89E-7	1.36 (17449,2500,1936,377)
GO:0009967	positive regulation of signal transduction	7.88E-10	3.59E-7	1.68 (17449,852,1838,151)
GO:0002009	morphogenesis of an epithelium	8.71E-10	3.82E-7	2.43 (17449,278,1526,59)
GO:0048522	positive regulation of cellular process	8.93E-10	3.77E-7	1.31 (17449,3216,1838,445)
GO:0048729	tissue morphogenesis	9.18E-10	3.75E-7	2.07 (17449,339,2016,81)
GO:0022610	biological adhesion	9.24E-10	3.65E-7	1.68 (17449,782,1960,148)
GO:0007155	cell adhesion	9.24E-10	3.53E-7	1.68 (17449,782,1960,148)
GO:0060333	interferon-gamma-mediated signaling pathway	1.33E-9	4.93E-7	3.80 (17449,65,1976,28)
GO:0006950	response to stress	1.72E-9	6.17E-7	1.37 (17449,2420,1827,347)
GO:0016477	cell migration	1.82E-9	6.35E-7	2.56 (17449,586,640,55)
GO:0034097	response to cytokine stimulus	1.98E-9	6.68E-7	1.87 (17449,487,1976,103)
GO:0010647	positive regulation of cell communication	1.98E-9	6.52E-7	1.65 (17449,899,1838,156)
GO:0045595	regulation of cell differentiation	2.9E-9	9.29E-7	1.55 (17449,1103,1974,193)
GO:0042552	myelination	4.05E-9	1.26E-6	4.12 (17449,53,1917,24)
GO:0048519	negative regulation of biological process	5.97E-9	1.81E-6	1.29 (17449,3213,1936,460)
GO:0048869	cellular developmental process	6.79E-9	2.01E-6	2.19 (17449,1954,273,67)
GO:0044767	single-organism developmental process	8.31E-9	2.4E-6	1.32 (17449,2657,1975,397)
GO:0009607	response to biotic stimulus	1.1E-8	3.09E-6	1.80 (17449,574,1809,107)
GO:2000145	regulation of cell motility	1.28E-8	3.53E-6	1.98 (17449,442,1611,81)
GO:0065008	regulation of biological quality	1.3E-8	3.51E-6	1.33 (17449,2522,1935,372)
GO:0060009	Sertoli cell development	1.32E-8	3.46E-6	14.18 (17449,9,1094,8)
GO:0071346	cellular response to interferon-gamma	2.07E-8	5.33E-6	3.22 (17449,85,1976,31)
GO:0016043	cellular component organization	2.57E-8	6.48E-6	1.35 (17449,3563,1149,317)
GO:0048870	cell motility	2.61E-8	6.45E-6	2.36 (17449,648,640,56)
GO:0071840	cellular component organization or biogenesis	2.67E-8	6.45E-6	1.35 (17449,3592,1149,319)
GO:0065007	biological regulation	3.29E-8	7.78E-6	1.21 (17449,8750,754,459)
GO:0071345	cellular response to cytokine stimulus	4.8E-8	1.11E-5	1.88 (17449,399,1976,85)
GO:0007163	establishment or maintenance of cell polarity	5.12E-8	1.16E-5	3.34 (17449,94,1611,29)
GO:0040012	regulation of locomotion	5.19E-8	1.16E-5	1.90 (17449,478,1611,84)
GO:0007166	cell surface receptor signaling pathway	6.73E-8	1.48E-5	1.47 (17449,2106,1147,204)
GO:2000026	regulation of multicellular organismal development	8.1E-8	1.74E-5	1.48 (17449,1162,1975,195)
GO:0048523	negative regulation of cellular process	9.7E-8	2.05E-5	1.28 (17449,2943,1936,419)
GO:0050789	regulation of biological process	1.01E-7	2.1E-5	1.22 (17449,8227,754,434)
GO:0050794	regulation of cellular process	1.25E-7	2.56E-5	1.23 (17449,7803,760,418)
GO:0030334	regulation of cell migration	1.3E-7	2.6E-5	1.94 (17449,418,1611,75)
GO:0000904	cell morphogenesis involved in differentiation	1.92E-7	3.79E-5	3.07 (17449,119,1480,31)
GO:0042127	regulation of cell proliferation	2.17E-7	4.21E-5	1.45 (17449,1204,2016,202)
GO:0051270	regulation of cellular component movement	2.88E-7	5.5E-5	1.78 (17449,478,1843,90)
GO:0034330	cell junction organization	3.31E-7	6.22E-5	3.61 (17449,176,659,24)
GO:0080134	regulation of response to stress	3.71E-7	6.87E-5	1.59 (17449,795,1819,132)
GO:0032989	cellular component morphogenesis	4.74E-7	8.64E-5	2.01 (17449,364,1502,63)
GO:0032291	axon ensheathment in central nervous system	4.92E-7	8.82E-5	8.77 (17449,9,1768,8)
GO:0022010	central nervous system myelination	4.92E-7	8.69E-5	8.77 (17449,9,1768,8)
GO:0019752	carboxylic acid metabolic process	5.67E-7	9.88E-5	1.58 (17449,785,1856,132)
GO:0034329	cell junction assembly	7.44E-7	1.28E-4	3.78 (17449,147,659,21)
GO:0014070	response to organic cyclic compound	7.64E-7	1.29E-4	1.68 (17449,536,1974,102)
GO:0048513	organ development	8.05E-7	1.34E-4	1.51 (17449,996,1808,156)
GO:0019221	cytokine-mediated signaling pathway	8.81E-7	1.45E-4	1.94 (17449,291,1976,64)
GO:0050878	regulation of body fluid levels	8.86E-7	1.44E-4	1.68 (17449,549,1931,102)
GO:0008150	biological_process	1E-6	1.61E-4	1.05 (17449,14501,1588,1392)
GO:0023051	regulation of signaling	1.01E-6	1.6E-4	1.33 (17449,2106,1838,295)
GO:0033993	response to lipid	1.1E-6	1.72E-4	1.66 (17449,539,2007,103)
GO:0051960	regulation of nervous system development	1.15E-6	1.77E-4	1.83 (17449,471,1559,77)
GO:0009615	response to virus	1.22E-6	1.85E-4	2.07 (17449,219,1997,52)
GO:0030155	regulation of cell adhesion	1.34E-6	2E-4	1.95 (17449,281,1938,61)
GO:0050900	leukocyte migration	1.38E-6	2.04E-4	2.12 (17449,206,1959,49)
GO:0000902	cell morphogenesis	1.7E-6	2.49E-4	2.50 (17449,165,1480,35)
GO:0009893	positive regulation of metabolic process	2.04E-6	2.94E-4	1.32 (17449,2072,1838,289)
GO:0009987	cellular process	2.12E-6	3.02E-4	1.12 (17449,12204,754,590)
GO:0090162	establishment of epithelial cell polarity	2.17E-6	3.05E-4	12.23 (17449,12,832,7)
GO:0031589	cell-substrate adhesion	2.19E-6	3.05E-4	2.74 (17449,115,1718,31)
GO:0050767	regulation of neurogenesis	2.23E-6	3.07E-4	1.86 (17449,422,1559,70)
GO:0051093	negative regulation of developmental process	2.35E-6	3.2E-4	1.63 (17449,576,1974,106)
GO:0006082	organic acid metabolic process	2.36E-6	3.18E-4	1.51 (17449,911,1856,146)
GO:0022603	regulation of anatomical structure morphogenesis	2.6E-6	3.46E-4	1.59 (17449,627,2016,115)
GO:0009966	regulation of signal transduction	2.72E-6	3.58E-4	1.33 (17449,1854,1936,274)
GO:0010646	regulation of cell communication	2.85E-6	3.71E-4	1.32 (17449,2114,1838,293)
GO:0040011	locomotion	3.07E-6	3.95E-4	2.04 (17449,763,640,57)
GO:0048525	negative regulation of viral process	3.37E-6	4.29E-4	3.59 (17449,48,1926,19)
GO:0060284	regulation of cell development	3.45E-6	4.35E-4	1.64 (17449,529,2016,100)
GO:0045597	positive regulation of cell differentiation	3.9E-6	4.86E-4	1.64 (17449,530,1966,98)
GO:0044707	single-multicellular organism process	4.59E-6	5.66E-4	1.25 (17449,2817,1965,397)
GO:0008285	negative regulation of cell proliferation	5.56E-6	6.79E-4	1.63 (17449,545,1923,98)
GO:0045071	negative regulation of viral genome replication	6.06E-6	7.32E-4	3.92 (17449,37,1926,16)
GO:0001763	morphogenesis of a branching structure	6.16E-6	7.37E-4	2.17 (17449,164,2014,41)
GO:0007599	hemostasis	6.26E-6	7.41E-4	1.68 (17449,461,1959,87)
GO:0043436	oxoacid metabolic process	6.3E-6	7.38E-4	1.49 (17449,895,1856,142)
GO:0001912	positive regulation of leukocyte mediated cytotoxicity	6.57E-6	7.62E-4	8.53 (17449,35,526,9)
GO:0030154	cell differentiation	7.27E-6	8.36E-4	2.16 (17449,1360,273,46)
GO:0043067	regulation of programmed cell death	7.8E-6	8.87E-4	1.43 (17449,1143,1838,172)
GO:0050817	coagulation	7.81E-6	8.8E-4	1.68 (17449,457,1959,86)
GO:0007596	blood coagulation	7.81E-6	8.72E-4	1.68 (17449,457,1959,86)
GO:0002684	positive regulation of immune system process	7.96E-6	8.81E-4	1.60 (17449,602,1843,102)
GO:0009719	response to endogenous stimulus	8.15E-6	8.94E-4	1.58 (17449,1064,1175,113)
GO:0009605	response to external stimulus	8.98E-6	9.76E-4	1.52 (17449,740,1974,127)
GO:0036109	alpha-linolenic acid metabolic process	8.99E-6	9.68E-4	7.10 (17449,11,1788,8)
GO:0042981	regulation of apoptotic process	9.14E-6	9.75E-4	1.43 (17449,1130,1838,170)
GO:0001916	positive regulation of T cell mediated cytotoxicity	9.56E-6	1.01E-3	16.43 (17449,23,277,6)
GO:0061138	morphogenesis of a branching epithelium	1.02E-5	1.06E-3	2.17 (17449,156,2014,39)
GO:0002480	antigen processing and presentation of exogenous peptide antigen via MHC class I, TAP-independent	1.07E-5	1.11E-3	19.62 (17449,9,494,5)
GO:0032501	multicellular organismal process	1.15E-5	1.18E-3	1.24 (17449,2873,1965,401)
GO:0002711	positive regulation of T cell mediated immunity	1.27E-5	1.3E-3	12.25 (17449,36,277,7)
GO:0044710	single-organism metabolic process	1.31E-5	1.33E-3	1.26 (17449,2644,1856,354)
GO:0032502	developmental process	1.32E-5	1.32E-3	1.57 (17449,3939,273,97)
GO:0010941	regulation of cell death	1.37E-5	1.36E-3	1.41 (17449,1178,1838,175)
GO:0031343	positive regulation of cell killing	1.38E-5	1.36E-3	7.86 (17449,38,526,9)
GO:0045216	cell-cell junction organization	1.48E-5	1.45E-3	5.84 (17449,148,222,11)
GO:0048754	branching morphogenesis of an epithelial tube	1.52E-5	1.47E-3	2.23 (17449,136,2014,35)
GO:0045596	negative regulation of cell differentiation	1.55E-5	1.49E-3	2.26 (17449,459,657,39)
GO:0010740	positive regulation of intracellular protein kinase cascade	1.62E-5	1.55E-3	1.65 (17449,504,1804,86)
GO:0051707	response to other organism	1.9E-5	1.8E-3	1.73 (17449,395,1809,71)
GO:0010604	positive regulation of macromolecule metabolic process	1.9E-5	1.79E-3	1.31 (17449,1924,1838,265)
GO:0001525	angiogenesis	1.91E-5	1.78E-3	1.97 (17449,231,1838,48)
GO:0006928	cellular component movement	1.93E-5	1.79E-3	1.60 (17449,1149,971,102)
GO:0003013	circulatory system process	1.99E-5	1.83E-3	3.83 (17449,128,569,16)
GO:0007160	cell-matrix adhesion	2.06E-5	1.88E-3	2.92 (17449,80,1718,23)
GO:0045665	negative regulation of neuron differentiation	2.07E-5	1.87E-3	3.59 (17449,53,1559,17)
GO:0061245	establishment or maintenance of bipolar cell polarity	2.14E-5	1.92E-3	4.85 (17449,21,1883,11)
GO:0035088	establishment or maintenance of apical/basal cell polarity	2.14E-5	1.91E-3	4.85 (17449,21,1883,11)
GO:1901700	response to oxygen-containing compound	2.42E-5	2.13E-3	1.42 (17449,990,1974,159)
GO:0045069	regulation of viral genome replication	2.64E-5	2.31E-3	3.19 (17449,54,1926,19)
GO:0001667	ameboidal cell migration	2.65E-5	2.31E-3	3.86 (17449,120,640,17)
GO:0043122	regulation of I-kappaB kinase/NF-kappaB cascade	2.71E-5	2.35E-3	2.04 (17449,199,1804,42)
GO:0051241	negative regulation of multicellular organismal process	2.82E-5	2.42E-3	1.70 (17449,367,2014,72)
GO:0045664	regulation of neuron differentiation	2.83E-5	2.41E-3	2.02 (17449,347,1147,46)
GO:0001914	regulation of T cell mediated cytotoxicity	2.91E-5	2.46E-3	14.00 (17449,27,277,6)
GO:0035089	establishment of apical/basal cell polarity	3.11E-5	2.61E-3	13.91 (17449,7,896,5)
GO:0030010	establishment of cell polarity	3.12E-5	2.6E-3	4.97 (17449,47,896,12)
GO:0001910	regulation of leukocyte mediated cytotoxicity	3.32E-5	2.74E-3	7.11 (17449,42,526,9)
GO:0030111	regulation of Wnt receptor signaling pathway	3.73E-5	3.07E-3	2.62 (17449,190,913,26)
GO:0048856	anatomical structure development	4.17E-5	3.4E-3	1.56 (17449,2402,471,101)
GO:0002708	positive regulation of lymphocyte mediated immunity	5.2E-5	4.21E-3	6.03 (17449,55,526,10)
GO:0002824	positive regulation of adaptive immune response based on somatic recombination of immune receptors built from immunoglobulin superfamily domains	5.2E-5	4.18E-3	6.03 (17449,55,526,10)
GO:0051240	positive regulation of multicellular organismal process	5.43E-5	4.34E-3	1.53 (17449,576,2014,102)
GO:0001701	in utero embryonic development	5.53E-5	4.39E-3	4.35 (17449,207,252,13)
GO:0043009	chordate embryonic development	5.74E-5	4.53E-3	4.33 (17449,208,252,13)
GO:0007044	cell-substrate junction assembly	5.88E-5	4.61E-3	7.76 (17449,36,500,8)
GO:0022604	regulation of cell morphogenesis	6E-5	4.68E-3	3.65 (17449,317,241,16)
GO:0031341	regulation of cell killing	6.09E-5	4.72E-3	6.63 (17449,45,526,9)
GO:0002703	regulation of leukocyte mediated immunity	6.32E-5	4.86E-3	5.56 (17449,111,311,11)
GO:0007043	cell-cell junction assembly	6.59E-5	5.04E-3	4.81 (17449,68,640,12)
GO:0008360	regulation of cell shape	6.81E-5	5.17E-3	2.46 (17449,109,1825,28)
GO:0009725	response to hormone stimulus	6.97E-5	5.26E-3	1.61 (17449,641,1419,84)
GO:0002705	positive regulation of leukocyte mediated immunity	6.98E-5	5.23E-3	5.82 (17449,57,526,10)
GO:0051094	positive regulation of developmental process	7.11E-5	5.3E-3	1.47 (17449,730,1966,121)
GO:0009792	embryo development ending in birth or egg hatching	7.47E-5	5.53E-3	4.23 (17449,213,252,13)
GO:0043900	regulation of multi-organism process	7.86E-5	5.78E-3	1.87 (17449,223,1962,47)
GO:0061339	establishment or maintenance of monopolar cell polarity	7.93E-5	5.8E-3	12.17 (17449,8,896,5)
GO:0061162	establishment of monopolar cell polarity	7.93E-5	5.76E-3	12.17 (17449,8,896,5)
GO:0048468	cell development	7.99E-5	5.77E-3	2.20 (17449,440,630,35)
GO:0002821	positive regulation of adaptive immune response	8.27E-5	5.94E-3	5.72 (17449,58,526,10)
GO:0032787	monocarboxylic acid metabolic process	8.28E-5	5.91E-3	1.66 (17449,402,1856,71)
GO:0031325	positive regulation of cellular metabolic process	8.35E-5	5.92E-3	1.28 (17449,1962,1838,265)
GO:0001886	endothelial cell morphogenesis	8.58E-5	6.05E-3	8.27 (17449,9,1406,6)
GO:0051607	defense response to virus	8.79E-5	6.16E-3	2.10 (17449,137,1997,33)
GO:0002709	regulation of T cell mediated immunity	8.87E-5	6.18E-3	9.38 (17449,47,277,7)
GO:0003006	developmental process involved in reproduction	1.01E-4	6.98E-3	1.66 (17449,367,1974,69)
GO:0016054	organic acid catabolic process	1.01E-4	6.95E-3	2.23 (17449,192,1266,31)
GO:0046395	carboxylic acid catabolic process	1.01E-4	6.91E-3	2.23 (17449,192,1266,31)
GO:0006357	regulation of transcription from RNA polymerase II promoter	1.02E-4	6.94E-3	1.33 (17449,1284,2016,198)
GO:0043901	negative regulation of multi-organism process	1.1E-4	7.47E-3	2.68 (17449,73,1962,22)
GO:0044281	small molecule metabolic process	1.12E-4	7.56E-3	1.26 (17449,2186,1856,293)
GO:0060406	positive regulation of penile erection	1.14E-4	7.65E-3	12.56 (17449,4,1389,4)
GO:0060400	negative regulation of growth hormone receptor signaling pathway	1.15E-4	7.62E-3	8,724.50 (17449,1,2,1)
GO:0042476	odontogenesis	1.16E-4	7.66E-3	9.42 (17449,92,141,7)
GO:0035556	intracellular signal transduction	1.18E-4	7.78E-3	1.38 (17449,1340,1516,161)
GO:0001919	regulation of receptor recycling	1.19E-4	7.82E-3	7.17 (17449,15,1136,7)
GO:0002682	regulation of immune system process	1.2E-4	7.78E-3	1.39 (17449,1033,1843,152)
GO:0009628	response to abiotic stimulus	1.22E-4	7.89E-3	1.44 (17449,854,1835,129)
GO:0009612	response to mechanical stimulus	1.42E-4	9.15E-3	2.10 (17449,143,1862,32)
GO:0048646	anatomical structure formation involved in morphogenesis	1.45E-4	9.28E-3	1.48 (17449,633,2014,108)
GO:0048545	response to steroid hormone stimulus	1.5E-4	9.54E-3	1.95 (17449,259,1419,41)

## Sheet: H0351.2002
GO term	Description	P-value	FDR q-value	Enrichment (N, B, n, b)
GO:0060333	interferon-gamma-mediated signaling pathway	9.99E-9	1.18E-4	4.33 (17449,65,1425,23)
GO:0048584	positive regulation of response to stimulus	1.79E-8	1.06E-4	1.64 (17449,1241,1243,145)
GO:0002376	immune system process	9.05E-8	3.57E-4	1.44 (17449,1504,1816,225)
GO:0002684	positive regulation of immune system process	1.13E-7	3.35E-4	1.69 (17449,602,1936,113)
GO:0034341	response to interferon-gamma	2.43E-7	5.76E-4	2.98 (17449,103,1762,31)
GO:0050867	positive regulation of cell activation	5.7E-7	1.12E-3	2.34 (17449,240,1366,44)
GO:0050870	positive regulation of T cell activation	9.99E-7	1.69E-3	2.71 (17449,166,1243,32)
GO:0050778	positive regulation of immune response	1.03E-6	1.53E-3	1.78 (17449,415,1936,82)
GO:0048518	positive regulation of biological process	1.07E-6	1.41E-3	1.29 (17449,3611,1259,337)
GO:0002696	positive regulation of leukocyte activation	1.29E-6	1.53E-3	2.33 (17449,230,1366,42)
GO:0060337	type I interferon-mediated signaling pathway	1.35E-6	1.46E-3	3.59 (17449,61,1673,21)
GO:0006955	immune response	1.43E-6	1.41E-3	1.52 (17449,939,1815,148)
GO:0071357	cellular response to type I interferon	1.83E-6	1.67E-3	3.53 (17449,62,1673,21)
GO:0071346	cellular response to interferon-gamma	2.17E-6	1.84E-3	3.03 (17449,85,1762,26)
GO:0034340	response to type I interferon	2.56E-6	2.02E-3	3.48 (17449,63,1673,21)
GO:0050896	response to stimulus	2.9E-6	2.15E-3	1.16 (17449,5802,1901,734)
GO:0016064	immunoglobulin mediated immune response	3.71E-6	2.58E-3	9.79 (17449,18,792,8)
GO:0002604	regulation of dendritic cell antigen processing and presentation	5.46E-6	3.59E-3	8.26 (17449,8,1848,7)
GO:0042221	response to chemical stimulus	6.13E-6	3.82E-3	1.28 (17449,2467,1809,328)
GO:0045058	T cell selection	6.27E-6	3.71E-3	9.81 (17449,24,593,8)
GO:0051251	positive regulation of lymphocyte activation	6.48E-6	3.66E-3	2.29 (17449,212,1366,38)
GO:0045061	thymic T cell selection	9.03E-6	4.86E-3	11.44 (17449,18,593,7)
GO:0050863	regulation of T cell activation	9.81E-6	5.05E-3	2.17 (17449,231,1425,41)
GO:0002682	regulation of immune system process	9.97E-6	4.92E-3	1.43 (17449,1033,1944,165)
GO:0019221	cytokine-mediated signaling pathway	1.05E-5	4.98E-3	1.91 (17449,291,1762,56)
GO:0050776	regulation of immune response	1.07E-5	4.88E-3	1.54 (17449,685,1936,117)
GO:0002577	regulation of antigen processing and presentation	1.12E-5	4.89E-3	6.87 (17449,11,1848,8)
GO:0009967	positive regulation of signal transduction	1.62E-5	6.83E-3	1.65 (17449,852,1132,91)
GO:0050852	T cell receptor signaling pathway	1.71E-5	7E-3	3.34 (17449,84,1243,20)
GO:0034097	response to cytokine stimulus	1.94E-5	7.67E-3	1.67 (17449,487,1762,82)
GO:0002429	immune response-activating cell surface receptor signaling pathway	1.99E-5	7.62E-3	2.46 (17449,171,1243,30)
GO:0002694	regulation of leukocyte activation	2.13E-5	7.9E-3	1.91 (17449,347,1425,54)
GO:0002579	positive regulation of antigen processing and presentation	2.31E-5	8.3E-3	7.34 (17449,9,1848,7)
GO:0019724	B cell mediated immunity	2.41E-5	8.41E-3	8.01 (17449,22,792,8)
GO:0050865	regulation of cell activation	2.6E-5	8.79E-3	1.86 (17449,375,1425,57)
GO:0050851	antigen receptor-mediated signaling pathway	2.83E-5	9.32E-3	2.96 (17449,109,1243,23)

## Sheet: H0351.1009
GO term	Description	P-value	FDR q-value	Enrichment (N, B, n, b)
GO:0050794	regulation of cellular process	1.9E-11	2.25E-7	1.17 (17449,7803,1907,1000)
GO:0050789	regulation of biological process	2.39e-11	1.42E-7	1.16 (17449,8227,1907,1046)
GO:0002376	immune system process	1.47E-10	5.79E-7	1.51 (17449,1504,1866,243)
GO:0065007	biological regulation	1.92E-10	5.68E-7	1.15 (17449,8750,1907,1097)
GO:0048583	regulation of response to stimulus	6.03E-10	1.43E-6	1.38 (17449,2500,1760,348)
GO:0048518	positive regulation of biological process	1.51E-9	2.97E-6	1.28 (17449,3611,1904,505)
GO:0007166	cell surface receptor signaling pathway	2.19E-9	3.7E-6	1.39 (17449,2106,1902,319)
GO:0010033	response to organic substance	3.92E-9	5.8E-6	1.41 (17449,1941,1866,292)
GO:0070887	cellular response to chemical stimulus	5.97E-9	7.85E-6	1.44 (17449,1624,1874,252)
GO:0050896	response to stimulus	7.32E-9	8.67E-6	1.22 (17449,5802,1507,612)
GO:0002682	regulation of immune system process	9.49E-9	1.02E-5	1.60 (17449,1033,1698,161)
GO:0051716	cellular response to stimulus	1.58E-8	1.55E-5	1.23 (17449,4518,1906,606)
GO:0007165	signal transduction	1.9E-8	1.73E-5	1.39 (17449,3652,947,275)
GO:0048584	positive regulation of response to stimulus	2.34E-8	1.98E-5	1.48 (17449,1241,1983,209)
GO:0071310	cellular response to organic substance	5.42E-8	4.27E-5	1.46 (17449,1387,1874,217)
GO:0042221	response to chemical stimulus	9.34E-8	6.92E-5	1.32 (17449,2467,1866,349)
GO:0008150	biological_process	1.31E-7	9.11E-5	1.05 (17449,14501,1993,1742)
GO:0051093	negative regulation of developmental process	2.2E-7	1.45E-4	2.12 (17449,576,871,61)
GO:0050776	regulation of immune response	2.25E-7	1.4E-4	1.69 (17449,685,1674,111)
GO:0010556	regulation of macromolecule biosynthetic process	2.35E-7	1.39E-4	1.32 (17449,3199,1374,332)
GO:0080090	regulation of primary metabolic process	2.54E-7	1.43E-4	1.22 (17449,4376,1868,570)
GO:0050778	positive regulation of immune response	3.17E-7	1.71E-4	1.90 (17449,415,1660,75)
GO:0002684	positive regulation of immune system process	3.8E-7	1.95E-4	1.73 (17449,602,1660,99)
GO:0050793	regulation of developmental process	5.56E-7	2.75E-4	1.47 (17449,1543,1417,184)
GO:0006952	defense response	7.27E-7	3.44E-4	1.48 (17449,1094,1866,173)
GO:0051239	regulation of multicellular organismal process	8.37E-7	3.81E-4	1.49 (17449,1932,1004,166)
GO:0048522	positive regulation of cellular process	9.69E-7	4.25E-4	1.31 (17449,3216,1313,317)
GO:2000112	regulation of cellular macromolecule biosynthetic process	1.06E-6	4.47E-4	1.31 (17449,3119,1374,321)
GO:0051252	regulation of RNA metabolic process	1.13E-6	4.61E-4	1.29 (17449,2939,1653,358)
GO:0006355	regulation of transcription, DNA-dependent	1.31E-6	5.16E-4	1.29 (17449,2849,1642,346)
GO:0002764	immune response-regulating signaling pathway	1.5E-6	5.73E-4	1.93 (17449,390,1506,65)
GO:0070663	regulation of leukocyte proliferation	1.82E-6	6.73E-4	2.44 (17449,156,1653,36)
GO:0031323	regulation of cellular metabolic process	1.84E-6	6.6E-4	1.20 (17449,4442,1868,571)
GO:2001141	regulation of RNA biosynthetic process	1.96E-6	6.84E-4	1.29 (17449,2868,1642,347)
GO:0007159	leukocyte cell-cell adhesion	2.46E-6	8.33E-4	6.26 (17449,41,816,12)
GO:0002253	activation of immune response	2.81E-6	9.23E-4	1.99 (17449,332,1506,57)
GO:0045596	negative regulation of cell differentiation	2.91E-6	9.32E-4	2.12 (17449,459,915,51)
GO:0016477	cell migration	3.06E-6	9.52E-4	1.63 (17449,586,1902,104)
GO:0009889	regulation of biosynthetic process	3.12E-6	9.47E-4	1.28 (17449,3371,1374,340)
GO:0060255	regulation of macromolecule metabolic process	3.15E-6	9.31E-4	1.22 (17449,4214,1667,490)
GO:0045595	regulation of cell differentiation	3.18E-6	9.19E-4	1.53 (17449,1103,1417,137)
GO:0019219	regulation of nucleobase-containing compound metabolic process	3.36E-6	9.47E-4	1.25 (17449,3413,1643,402)
GO:0002694	regulation of leukocyte activation	3.79E-6	1.04E-3	1.81 (17449,347,1942,70)
GO:0050865	regulation of cell activation	4.34E-6	1.17E-3	1.86 (17449,375,1653,66)
GO:0050670	regulation of lymphocyte proliferation	4.56E-6	1.2E-3	2.42 (17449,150,1632,34)
GO:0032944	regulation of mononuclear cell proliferation	5.1E-6	1.31E-3	2.41 (17449,151,1632,34)
GO:0009966	regulation of signal transduction	6.51E-6	1.64E-3	1.33 (17449,1854,1866,263)
GO:0009987	cellular process	6.51E-6	1.61E-3	1.07 (17449,12204,1885,1411)
GO:0006955	immune response	6.87E-6	1.66E-3	1.48 (17449,939,1864,148)
GO:0060333	interferon-gamma-mediated signaling pathway	8.4E-6	1.99E-3	3.24 (17449,65,1739,21)
GO:0031326	regulation of cellular biosynthetic process	9.35E-6	2.17E-3	1.27 (17449,3341,1374,334)
GO:0014070	response to organic cyclic compound	9.46E-6	2.15E-3	1.79 (17449,536,1313,72)
GO:0051249	regulation of lymphocyte activation	9.84E-6	2.2E-3	1.84 (17449,303,1942,62)
GO:0019222	regulation of metabolic process	1.07E-5	2.34E-3	1.19 (17449,4883,1678,557)
GO:0050867	positive regulation of cell activation	1.15E-5	2.48E-3	2.05 (17449,240,1632,46)
GO:0002757	immune response-activating signal transduction	1.2E-5	2.53E-3	2.01 (17449,283,1506,49)
GO:0001817	regulation of cytokine production	1.37E-5	2.85E-3	1.68 (17449,437,1926,81)
GO:0010628	positive regulation of gene expression	1.7E-5	3.46E-3	1.63 (17449,1119,908,95)
GO:0051171	regulation of nitrogen compound metabolic process	1.79E-5	3.6E-3	1.23 (17449,3496,1643,405)
GO:0002768	immune response-regulating cell surface receptor signaling pathway	1.94E-5	3.83E-3	1.98 (17449,291,1487,49)
GO:0048519	negative regulation of biological process	2.12E-5	4.11E-3	1.27 (17449,3213,1377,321)
GO:0023051	regulation of signaling	2.17E-5	4.14E-3	1.29 (17449,2106,1866,290)
GO:0009967	positive regulation of signal transduction	2.23E-5	4.19E-3	1.46 (17449,852,1983,141)
GO:0010468	regulation of gene expression	2.4E-5	4.44E-3	1.26 (17449,3363,1374,333)
GO:0006950	response to stress	2.65E-5	4.83E-3	1.26 (17449,2420,1866,327)
GO:0042129	regulation of T cell proliferation	2.67E-5	4.79E-3	2.65 (17449,109,1632,27)
GO:0051254	positive regulation of RNA metabolic process	2.76E-5	4.88E-3	1.63 (17449,1087,908,92)
GO:0051251	positive regulation of lymphocyte activation	2.82E-5	4.91E-3	2.07 (17449,212,1632,41)
GO:0010646	regulation of cell communication	2.91E-5	5E-3	1.28 (17449,2114,1866,290)
GO:0048585	negative regulation of response to stimulus	3.23E-5	5.46E-3	1.73 (17449,866,850,73)
GO:0050863	regulation of T cell activation	3.6E-5	6E-3	1.91 (17449,231,1942,49)
GO:0002009	morphogenesis of an epithelium	3.63E-5	5.98E-3	1.88 (17449,278,1733,52)
GO:0044699	single-organism process	3.91E-5	6.34E-3	1.09 (17449,10000,1931,1202)
GO:0046824	positive regulation of nucleocytoplasmic transport	4.06E-5	6.5E-3	2.65 (17449,84,1962,25)
GO:0042127	regulation of cell proliferation	4.11E-5	6.49E-3	1.46 (17449,1204,1373,138)
GO:0040012	regulation of locomotion	4.21E-5	6.56E-3	1.61 (17449,478,1926,85)
GO:0051270	regulation of cellular component movement	4.21E-5	6.48E-3	1.61 (17449,478,1926,85)
GO:0002696	positive regulation of leukocyte activation	4.22E-5	6.41E-3	2.00 (17449,230,1632,43)
GO:0034097	response to cytokine stimulus	4.71E-5	7.05E-3	1.61 (17449,487,1866,84)
GO:0050900	leukocyte migration	4.92E-5	7.28E-3	1.96 (17449,206,1902,44)
GO:0042307	positive regulation of protein import into nucleus	5E-5	7.31E-3	3.31 (17449,70,1354,18)
GO:0034654	nucleobase-containing compound biosynthetic process	5.09E-5	7.36E-3	1.27 (17449,2495,1642,298)
GO:0045944	positive regulation of transcription from RNA polymerase II promoter	5.44E-5	7.76E-3	1.59 (17449,721,1404,92)
GO:0051240	positive regulation of multicellular organismal process	5.47E-5	7.71E-3	1.57 (17449,576,1817,94)
GO:0023056	positive regulation of signaling	5.58E-5	7.77E-3	1.42 (17449,896,1983,145)
GO:0046272	stilbene catabolic process	5.73E-5	7.89E-3	17,449.00 (17449,1,1,1)
GO:0009810	stilbene metabolic process	5.73E-5	7.8E-3	17,449.00 (17449,1,1,1)
GO:0046643	regulation of gamma-delta T cell activation	5.86E-5	7.88E-3	8.31 (17449,8,1574,6)
GO:0046645	positive regulation of gamma-delta T cell activation	5.86E-5	7.79E-3	8.31 (17449,8,1574,6)
GO:0090316	positive regulation of intracellular protein transport	6E-5	7.9E-3	4.31 (17449,111,511,14)
GO:0042306	regulation of protein import into nucleus	6.02E-5	7.83E-3	3.68 (17449,139,511,15)
GO:0035329	hippo signaling cascade	6.07E-5	7.81E-3	5.15 (17449,24,1412,10)
GO:0097084	vascular smooth muscle cell development	6.11E-5	7.78E-3	10.68 (17449,6,1361,5)
GO:1900151	regulation of nuclear-transcribed mRNA catabolic process, deadenylation-dependent decay	6.42E-5	8.09E-3	9.25 (17449,10,1132,6)
GO:0010647	positive regulation of cell communication	6.42E-5	8E-3	1.42 (17449,899,1983,145)
GO:0050870	positive regulation of T cell activation	6.49E-5	8.01E-3	2.39 (17449,166,1234,28)
GO:0033157	regulation of intracellular protein transport	6.71E-5	8.19E-3	3.23 (17449,190,511,18)
GO:0048523	negative regulation of cellular process	6.77E-5	8.18E-3	1.27 (17449,2943,1377,294)
GO:2000145	regulation of cell motility	6.84E-5	8.19E-3	1.62 (17449,442,1926,79)
GO:0046822	regulation of nucleocytoplasmic transport	6.86E-5	8.12E-3	3.34 (17449,174,511,17)
GO:0071840	cellular component organization or biogenesis	6.88E-5	8.07E-3	1.28 (17449,3592,1002,264)
GO:0032388	positive regulation of intracellular transport	6.97E-5	8.1E-3	3.48 (17449,157,511,16)
GO:0016043	cellular component organization	7E-5	8.05E-3	1.28 (17449,3563,1002,262)
GO:0009968	negative regulation of signal transduction	7.28E-5	8.29E-3	1.78 (17449,717,850,62)
GO:0032879	regulation of localization	7.59E-5	8.56E-3	1.56 (17449,1478,751,99)
GO:0071346	cellular response to interferon-gamma	7.66E-5	8.56E-3	2.72 (17449,85,1739,23)
GO:0002429	immune response-activating cell surface receptor signaling pathway	7.77E-5	8.6E-3	2.20 (17449,171,1487,32)
GO:1900180	regulation of protein localization to nucleus	8.59E-5	9.42E-3	3.58 (17449,143,511,15)
GO:0048729	tissue morphogenesis	8.6E-5	9.34E-3	1.85 (17449,339,1417,51)
GO:0043122	regulation of I-kappaB kinase/NF-kappaB cascade	8.73E-5	9.39E-3	1.96 (17449,199,1830,41)
GO:0044763	single-organism cellular process	8.81E-5	9.39E-3	1.14 (17449,8732,948,542)
GO:0045893	positive regulation of transcription, DNA-dependent	8.89E-5	9.39E-3	1.47 (17449,1031,1404,122)
GO:0006357	regulation of transcription from RNA polymerase II promoter	9.29E-5	9.74E-3	1.52 (17449,1284,936,105)

## Sheet: H0351.1012
GO term	Description	P-value	FDR q-value	Enrichment (N, B, n, b)
GO:0002764	immune response-regulating signaling pathway	1.78E-7	2.11E-3	1.86 (17449,390,1950,81)
GO:0002376	immune system process	3.57E-7	2.11E-3	1.39 (17449,1504,1997,240)
GO:0016043	cellular component organization	1.38E-6	5.44E-3	1.87 (17449,3563,170,65)
GO:0050794	regulation of cellular process	1.43E-6	4.24E-3	1.21 (17449,7803,774,419)
GO:0006631	fatty acid metabolic process	1.55E-6	3.66E-3	2.24 (17449,264,1325,45)
GO:0050896	response to stimulus	1.81E-6	3.57E-3	1.41 (17449,5802,350,164)
GO:0007167	enzyme linked receptor protein signaling pathway	1.83E-6	3.09E-3	2.00 (17449,713,760,62)
GO:0071840	cellular component organization or biogenesis	1.94E-6	2.86E-3	1.86 (17449,3592,170,65)
GO:0050789	regulation of biological process	2.9E-6	3.82E-3	1.20 (17449,8227,768,433)
GO:0097084	vascular smooth muscle cell development	3.25E-6	3.85E-3	10.60 (17449,6,1646,6)
GO:0002009	morphogenesis of an epithelium	3.59E-6	3.87E-3	1.96 (17449,278,1829,57)
GO:0080090	regulation of primary metabolic process	3.9E-6	3.85E-3	1.32 (17449,4376,783,259)
GO:0009987	cellular process	6.37E-6	5.8E-3	1.16 (17449,12204,386,313)
GO:0048729	tissue morphogenesis	7.42E-6	6.28E-3	1.83 (17449,339,1829,65)
GO:0019222	regulation of metabolic process	8.05E-6	6.36E-3	1.29 (17449,4883,783,282)
GO:0051093	negative regulation of developmental process	8.26E-6	6.12E-3	1.82 (17449,576,1148,69)
GO:0060255	regulation of macromolecule metabolic process	8.59E-6	5.99E-3	1.32 (17449,4214,783,249)
GO:0048518	positive regulation of biological process	9.27E-6	6.1E-3	1.35 (17449,3611,771,216)
GO:0002221	pattern recognition receptor signaling pathway	9.63E-6	6E-3	2.31 (17449,133,1929,34)
GO:0009968	negative regulation of signal transduction	1.01E-5	5.98E-3	2.13 (17449,717,538,47)
GO:0009966	regulation of signal transduction	1.13E-5	6.36E-3	1.64 (17449,1854,538,94)
GO:0002758	innate immune response-activating signal transduction	1.31E-5	7.03E-3	2.28 (17449,135,1929,34)
GO:0048583	regulation of response to stimulus	1.5E-5	7.7E-3	1.53 (17449,2500,538,118)
GO:0048585	negative regulation of response to stimulus	1.59E-5	7.83E-3	1.98 (17449,866,538,53)
GO:0007166	cell surface receptor signaling pathway	1.7E-5	8.06E-3	1.59 (17449,2106,538,103)
GO:0007165	signal transduction	1.97E-5	8.99E-3	1.41 (17449,3652,546,161)
GO:0050793	regulation of developmental process	2.02E-5	8.84E-3	1.45 (17449,1543,1177,151)
GO:0002757	immune response-activating signal transduction	2.08E-5	8.79E-3	1.83 (17449,283,1950,58)
GO:0002684	positive regulation of immune system process	2.29E-5	9.35E-3	1.55 (17449,602,1981,106)
GO:0010646	regulation of cell communication	2.39E-5	9.43E-3	1.55 (17449,2114,593,111)

## Sheet: H0351.1015
GO term	Description	P-value	FDR q-value	Enrichment (N, B, n, b)
GO:0001916	positive regulation of T cell mediated cytotoxicity	1.68E-7	1.99E-3	12.24 (17449,23,558,9)
GO:0065004	protein-DNA complex assembly	2.91E-7	1.73E-3	4.25 (17449,112,770,21)
GO:0002480	antigen processing and presentation of exogenous peptide antigen via MHC class I, TAP-independent	3.76E-7	1.48E-3	21.46 (17449,9,542,6)
GO:0071824	protein-DNA complex subunit organization	4.45E-7	1.32E-3	3.72 (17449,134,770,22)
GO:0044238	primary metabolic process	7.06E-7	1.67E-3	1.14 (17449,7423,1824,886)
GO:0071704	organic substance metabolic process	8.45E-7	1.67E-3	1.14 (17449,7684,1824,913)
GO:0001914	regulation of T cell mediated cytotoxicity	8.73E-7	1.48E-3	10.42 (17449,27,558,9)
GO:0001912	positive regulation of leukocyte mediated cytotoxicity	9.84E-7	1.46E-3	8.93 (17449,35,558,10)
GO:0008150	biological_process	1.92E-6	2.53E-3	1.05 (17449,14501,2018,1756)
GO:0009987	cellular process	2.09E-6	2.48E-3	1.07 (17449,12204,1842,1384)
GO:0071840	cellular component organization or biogenesis	2.2E-6	2.37E-3	1.26 (17449,3592,1482,385)
GO:0031343	positive regulation of cell killing	2.34E-6	2.31E-3	8.23 (17449,38,558,10)
GO:0016043	cellular component organization	3.27E-6	2.98E-3	1.26 (17449,3563,1482,381)
GO:0008152	metabolic process	4.04E-6	3.41E-3	1.12 (17449,8016,1824,942)
GO:0006334	nucleosome assembly	4.3E-6	3.39E-3	4.12 (17449,99,770,18)
GO:0001910	regulation of leukocyte mediated cytotoxicity	6.3E-6	4.67E-3	7.45 (17449,42,558,10)
GO:0051093	negative regulation of developmental process	7.32E-6	5.1E-3	1.89 (17449,576,1009,63)
GO:0022411	cellular component disassembly	7.42E-6	4.88E-3	1.88 (17449,307,1818,60)
GO:0071310	cellular response to organic substance	8.09E-6	5.04E-3	1.37 (17449,1387,1999,217)
GO:2000145	regulation of cell motility	8.14E-6	4.82E-3	1.79 (17449,442,1570,71)
GO:0045596	negative regulation of cell differentiation	8.17E-6	4.61E-3	1.98 (17449,459,1056,55)
GO:0051270	regulation of cellular component movement	1.05E-5	5.66E-3	1.74 (17449,478,1570,75)
GO:0031341	regulation of cell killing	1.26E-5	6.47E-3	6.95 (17449,45,558,10)
GO:0002711	positive regulation of T cell mediated immunity	1.35E-5	6.65E-3	7.82 (17449,36,558,9)
GO:0010033	response to organic substance	1.39E-5	6.58E-3	1.32 (17449,1941,1704,251)
GO:0043933	macromolecular complex subunit organization	1.42E-5	6.45E-3	1.44 (17449,1205,1624,161)
GO:0002821	positive regulation of adaptive immune response	1.88E-5	8.25E-3	3.47 (17449,58,1560,18)
GO:0040012	regulation of locomotion	1.94E-5	8.21E-3	1.72 (17449,478,1570,74)
GO:0034728	nucleosome organization	2.1E-5	8.59E-3	3.16 (17449,121,1004,22)
GO:0032373	positive regulation of sterol transport	2.24E-5	8.85E-3	6.84 (17449,13,1570,8)
GO:0032376	positive regulation of cholesterol transport	2.24E-5	8.57E-3	6.84 (17449,13,1570,8)

## Sheet: H0351.1016
GO term	Description	P-value	FDR q-value	Enrichment (N, B, n, b)
GO:0060337	type I interferon-mediated signaling pathway	1.83E-8	2.17E-4	3.77 (17449,61,1896,25)
GO:0071357	cellular response to type I interferon	2.7E-8	1.6E-4	3.71 (17449,62,1896,25)
GO:0034340	response to type I interferon	4.11E-8	1.62E-4	3.65 (17449,63,1896,25)
