# Supplementary material for: Differential Co-Expression between α-Synuclein and IFN-γ Signaling Genes across Development and in Parkinson’s Disease
Source: PLoS One. 2014 Dec 10;9(12):e115029. doi: 10.1371/journal.pone.0115029 (PMC4262449; doi:10.1371/journal.pone.0115029)
Supplement: S4 Table — Listing of the IFN-γ genes (GO:0060333). (TXT) [file pone.0115029.s005.txt]

B2M
CAMK2A
CAMK2B
CAMK2D
CAMK2G
CD44
CDC37
CIITA
DNAJA3
FCGR1A
FCGR1B
GBP1
GBP2
HCK
HLA-A
HLA-B
HLA-C
HLA-DPA1
HLA-DPB1
HLA-DQA1
HLA-DQA2
HLA-DQB1
HLA-DQB2
HLA-DRA
HLA-DRB1
HLA-DRB3
HLA-DRB4
HLA-DRB5
HLA-E
HLA-F
HLA-G
HPX
HSP90AB1
ICAM1
IFI30
IFNG
IFNGR1
IFNGR2
IRF1
IRF2
IRF3
IRF4
IRF5
IRF6
IRF7
IRF8
IRF9
JAK1
JAK2
MED1
MT2A
NCAM1
NLRC5
NR1H2
NR1H3
OAS1
OAS2
OAS3
OASL
PIAS1
PML
PPARG
PRKCD
PTAFR
PTPN1
PTPN11
PTPN2
PTPN6
SOCS1
SOCS3
SP100
STAT1
SUMO1
TXK
VCAM1
