# Supplementary material for: Differential Co-Expression between α-Synuclein and IFN-γ Signaling Genes across Development and in Parkinson’s Disease
Source: PLoS One. 2014 Dec 10;9(12):e115029. doi: 10.1371/journal.pone.0115029 (PMC4262449; doi:10.1371/journal.pone.0115029)
Supplement: S5 Table — Co-expression differences between SNCA and each of the IFN-γ genes in the Parkinson’s microarray studies. (XLS) [file pone.0115029.s006.xls]

## Sheet: Sheet1
	Difference between SNCA expression correlation in Normals and PD cases (PD-Normal)
Gene	GSE7621 - Lesnick	GSE8397 - Moran	GSE20295 - Zhang	GSE20159 - Zheng	GSE6613 - Scherzer (Blood)	Average(substantia nigra samples)
PPARG	NaN	NaN	NaN	0.787745	NaN	0.787745
HLA-C	0.69902	0.764416	0.790637	NaN	0.0569813	0.751358
IFNGR1	0.505882	1.04043	0.740295	0.593137	0.0814327	0.719937
SP100	0.640196	0.79236	0.777418	0.607843	0.145356	0.704454
B2M	0.790574	0.333433	1.01005	0.656863	-0.0373211	0.697731
HLA-A	0.641176	0.904068	0.530765	NaN	0.135348	0.692003
IRF8	0.546078	0.966304	0.365156	0.686275	0.105292	0.640953
HLA-B	0.80098	0.724068	0.448016	0.421569	-0.0044537	0.598658
IRF2	0.697059	0.640714	0.408106	0.639216	-0.272508	0.596274
HLA-DPB1	0.793137	0.612578	0.366685	0.578431	-0.24064	0.587708
HLA-DRB5	0.42549	0.460342	0.669331	0.558333	-0.0907586	0.528374
HLA-E	0.64902	0.673882	0.128577	0.62451	-0.287994	0.518997
HLA-F	0.804902	0.709006	0.234844	0.291667	0.180279	0.510105
HLA-G	0.60098	0.536441	0.0863027	0.727941	-0.0466292	0.487916
IRF5	0.910784	0.190807	0.211436	0.62402	-0.0582443	0.484262
HLA-DRB1	0.282353	0.465652	0.619322	0.558333	-0.0366617	0.481415
CD44	0.22549	0.218913	0.522572	0.946078	-0.178788	0.478264
HLA-DRA	0.205882	0.481242	0.735238	0.431018	-0.0347594	0.463345
JAK1	1.03824	0.18471	0.639326	-0.0107843	-0.0797217	0.462872
HLA-DQB1	0.446078	0.151304	0.751055	NaN	0.0737446	0.449479
IRF1	0.779412	0.0678571	0.94553	-0.0485294	-0.0998822	0.436067
IFNGR2	0.196078	0.344161	0.515893	0.646078	-0.0870245	0.425553
VCAM1	0.222549	0.199224	0.780824	0.42598	-0.000534	0.407144
FCGR1A	0.30098	0.708851	0.178628	NaN	0.134185	0.396153
FCGR1B	0.30098	0.708851	0.178628	NaN	0.134185	0.396153
IFI30	0.580392	0.371832	0.294906	0.141176	0.157829	0.347077
HCK	-0.166667	0.477516	0.478328	0.591176	0.143534	0.345088
GBP2	0.641176	0.219534	-0.0613566	0.567647	-0.207324	0.34175
JAK2	-0.0872549	0.22528	NaN	0.790196	-0.0116266	0.309407
HLA-DQA2	0.444118	0.262919	0.213947	NaN	0.0231252	0.306995
MED1	0.854902	0.342906	-0.343325	NaN	-0.0750618	0.284828
HLA-DQA1	0.0588235	-0.0332919	0.792889	NaN	-0.0729827	0.272807
PIAS1	0.965686	0.375155	-0.300572	0.0406863	-0.375816	0.270239
PTPN2	0.442157	0.478851	0.368562	-0.270588	0.331007	0.254745
ICAM1	0.702941	0.0647516	-0.0197298	NaN	0.166792	0.249321
HLA-DPA1	-0.280392	0.331025	0.545952	0.353922	-0.0525622	0.237627
HLA-DQB2	0.365686	0.31087	0.374594	-0.115686	-0.0222784	0.233866
OAS2	0.179412	NaN	0.329618	0.171569	0.0494403	0.226866
HLA-DRB4	0.353922	0.0699379	0.198433	NaN	0.0991027	0.207431
GBP1	0.261765	0.11705	NaN	NaN	-0.0301561	0.189407
MT2A	-0.208094	0.567218	0.158936	NaN	0.126173	0.172687
IRF7	0.948039	0.0315963	-0.248832	-0.116176	0.298475	0.153657
NLRC5	0.45098	0.101149	NaN	-0.159804	NaN	0.130775
PTPN1	0.867647	0.00372671	-0.670166	0.231863	0.0186546	0.108268
PTPN6	0.493137	0.517826	-0.863458	0.272059	0.0820975	0.104891
NR1H3	0.531373	0.10441	-0.241824	-0.103431	-0.017505	0.0726318
NCAM1	0.615686	-0.027205	-0.0779998	-0.234804	-0.189334	0.0689194
IRF6	0.470588	NaN	0.037921	-0.34951	0.0939951	0.0529998
OAS3	0.735294	-0.37323	-0.793564	0.569608	0.291724	0.034527
PRKCD	-0.265686	0.425901	NaN	-0.0921569	-0.117216	0.0226858
IFNG	NaN	NaN	0.0125997	NaN	0.126524	0.0125997
TXK	NaN	NaN	NaN	NaN	-0.0110904	#DIV/0!
HLA-DRB3	NaN	NaN	NaN	NaN	NaN	#DIV/0!
PTAFR	-0.0215686	0.207996	-0.187494	NaN	-0.15263	-0.000355489
PTPN11	0.25	0.11413	-0.367098	NaN	0.0218148	-0.000989264
SOCS1	-0.136275	NaN	NaN	0.0946078	NaN	-0.0208333
IRF3	0.385294	-0.0549068	-0.488207	-0.0205927	0.0247909	-0.0446032
SOCS3	0.223529	0.272422	-0.663862	NaN	0.368815	-0.05597
OAS1	-0.00882353	-0.404224	-0.147884	0.328095	-0.228747	-0.0582091
STAT1	-0.401961	0.286398	-0.108828	-0.0965686	-0.000647	-0.08024
IRF9	-0.109804	-0.342515	-0.0761985	0.147199	0.0787506	-0.0953294
NR1H2	0.0431373	-0.117516	-0.18134	-0.263725	-0.323734	-0.129861
IRF4	-0.668627	0.134806	0.012018	NaN	0.126741	-0.173934
DNAJA3	-0.687255	-0.210404	-0.0342434	0.232757	-0.31854	-0.174786
PML	0.480392	-0.430217	-0.833915	0.0601166	-0.122385	-0.180906
CAMK2G	-0.077451	-0.381366	-0.201379	-0.173039	0.0213491	-0.208309
OASL	-0.176471	-0.325714	-0.284501	NaN	0.0546632	-0.262229
HPX	-0.571569	-0.00130435	NaN	NaN	-0.0968079	-0.286436
SUMO1	-0.594118	-0.535342	0.378263	-0.40098	0.00525857	-0.288044
CAMK2A	-0.467647	-0.425839	-0.0288207	-0.268137	NaN	-0.297611
CIITA	NaN	NaN	-0.372089	NaN	NaN	-0.372089
CAMK2D	-0.930392	-0.298396	NaN	0.00343137	NaN	-0.408452
CDC37	-0.0764706	-0.853751	NaN	-0.362371	NaN	-0.430864
HSP90AB1	-0.803922	-1.01733	0.323164	NaN	0.13812	-0.499363
CAMK2B	-0.516667	-0.375728	-0.605385	-0.742157	0.0786812	-0.559984
